# Supplementary material for: O-GlcNAcylation protein disruption by Thiamet G promotes changes on the GBM U87-MG cells secretome molecular signature
Source: Clin Proteomics. 2021 Apr 26;18:14. doi: 10.1186/s12014-021-09317-x (PMC8074421; doi:10.1186/s12014-021-09317-x)
Supplement: Supplementary file 2 — Additional file 2. List of proteins identified with UniPotID. [file 12014_2021_9317_MOESM2_ESM.xls]

## Sheet: Plan1
UniProt ID	common [Control (DMSO)] and [iOGA (TMG)]:	UniProt ID	unique [Control (DMSO)]:	UniProt ID	unique [iOGA (TMG)]:
	DESCRIPTION [Control (DMSO)] and [iOGA (TMG)]		DESCRIPTION [Control (DMSO)]:		DESCRIPTION [iOGA (TMG)]:
P08253	72 kDa type IV collagenase OS=Homo sapiens GN=MMP2 PE=1 SV=2	P14550	Alcohol dehydrogenase [NADP(+)] OS=Homo sapiens GN=AKR1A1 PE=1 SV=3	P21926	CD9 antigen OS=Homo sapiens GN=CD9 PE=1 SV=4
P09486	SPARC OS=Homo sapiens GN=SPARC PE=1 SV=1	Q16790	Carbonic anhydrase 9 OS=Homo sapiens GN=CA9 PE=1 SV=2	P21810	Biglycan OS=Homo sapiens GN=BGN PE=1 SV=2
P05121	Plasminogen activator inhibitor 1 OS=Homo sapiens GN=SERPINE1 PE=1 SV=1	P34059	N-acetylgalactosamine-6-sulfatase OS=Homo sapiens GN=GALNS PE=1 SV=1	P35527	Keratin, type I cytoskeletal 9 OS=Homo sapiens GN=KRT9 PE=1 SV=3
P36222	Chitinase-3-like protein 1 OS=Homo sapiens GN=CHI3L1 PE=1 SV=2	Q95604	HLA class I histocompatibility antigen, Cw-17 alpha chain OS=Homo sapiens GN=HLA-C PE=1 SV=1	Q8IV08	Phospholipase D3 OS=Homo sapiens GN=PLD3 PE=1 SV=1
Q16270	Insulin-like growth factor-binding protein 7 OS=Homo sapiens GN=IGFBP7 PE=1 SV=1	O75531	Barrier-to-autointegration factor OS=Homo sapiens GN=BANF1 PE=1 SV=1	P01023	Alpha-2-macroglobulin OS=Homo sapiens GN=A2M PE=1 SV=3
Q15582	Transforming growth factor-beta-induced protein ig-h3 OS=Homo sapiens GN=TGFBI PE=1 SV=1	Q8N114	Protein shisa-5 OS=Homo sapiens GN=SHISA5 PE=1 SV=1	Q14766-4	Isoform 4 of Latent-transforming growth factor beta-binding protein 1 OS=Homo sapiens GN=LTBP1
P61769	Beta-2-microglobulin OS=Homo sapiens GN=B2M PE=1 SV=1	O60220	Mitochondrial import inner membrane translocase subunit Tim8 A OS=Homo sapiens GN=TIMM8A PE=1 SV=1	P01008	Antithrombin-III OS=Homo sapiens GN=SERPINC1 PE=1 SV=1
P08670	Vimentin OS=Homo sapiens GN=VIM PE=1 SV=4	O14618	Copper chaperone for superoxide dismutase OS=Homo sapiens GN=CCS PE=1 SV=1	P05543	Thyroxine-binding globulin OS=Homo sapiens GN=SERPINA7 PE=1 SV=2
P11021	78 kDa glucose-regulated protein OS=Homo sapiens GN=HSPA5 PE=1 SV=2	P12111-4	Isoform 4 of Collagen alpha-3(VI) chain OS=Homo sapiens GN=COL6A3	Q9NZV1	Cysteine-rich motor neuron 1 protein OS=Homo sapiens GN=CRIM1 PE=1 SV=1
P01033	Metalloproteinase inhibitor 1 OS=Homo sapiens GN=TIMP1 PE=1 SV=1	P48307	Tissue factor pathway inhibitor 2 OS=Homo sapiens GN=TFPI2 PE=1 SV=1	Q9UBQ6	Exostosin-like 2 OS=Homo sapiens GN=EXTL2 PE=1 SV=1
P06733	Alpha-enolase OS=Homo sapiens GN=ENO1 PE=1 SV=2	P31431	Syndecan-4 OS=Homo sapiens GN=SDC4 PE=1 SV=2	P61960	Ubiquitin-fold modifier 1 OS=Homo sapiens GN=UFM1 PE=1 SV=1
P26022	Pentraxin-related protein PTX3 OS=Homo sapiens GN=PTX3 PE=1 SV=3	P19623	Spermidine synthase OS=Homo sapiens GN=SRM PE=1 SV=1	Q9UBS4	DnaJ homolog subfamily B member 11 OS=Homo sapiens GN=DNAJB11 PE=1 SV=1
P08123	Collagen alpha-2(I) chain OS=Homo sapiens GN=COL1A2 PE=1 SV=7	P07585	Decorin OS=Homo sapiens GN=DCN PE=1 SV=1	Q9Y2I2	Netrin-G1 OS=Homo sapiens GN=NTNG1 PE=1 SV=3
Q08380	Galectin-3-binding protein OS=Homo sapiens GN=LGALS3BP PE=1 SV=1	Q96AT9	Ribulose-phosphate 3-epimerase OS=Homo sapiens GN=RPE PE=1 SV=1	P62906	60S ribosomal protein L10a OS=Homo sapiens GN=RPL10A PE=1 SV=2
P02751-15	Isoform 15 of Fibronectin OS=Homo sapiens GN=FN1	Q13308-6	Isoform 6 of Inactive tyrosine-protein kinase 7 OS=Homo sapiens GN=PTK7	Q9H1E3	Nuclear ubiquitous casein and cyclin-dependent kinase substrate 1 OS=Homo sapiens GN=NUCKS1 PE=1 SV=1
P04075-2	Isoform 2 of Fructose-bisphosphate aldolase A OS=Homo sapiens GN=ALDOA	P13716	Delta-aminolevulinic acid dehydratase OS=Homo sapiens GN=ALAD PE=1 SV=1	Q9BXX0	EMILIN-2 OS=Homo sapiens GN=EMILIN2 PE=1 SV=3
P00558	Phosphoglycerate kinase 1 OS=Homo sapiens GN=PGK1 PE=1 SV=3	P30042	ES1 protein homolog, mitochondrial OS=Homo sapiens GN=C21orf33 PE=1 SV=3	Q9H1B5	Xylosyltransferase 2 OS=Homo sapiens GN=XYLT2 PE=1 SV=2
P23284	Peptidyl-prolyl cis-trans isomerase B OS=Homo sapiens GN=PPIB PE=1 SV=2	Q9NWV4	UPF0587 protein C1orf123 OS=Homo sapiens GN=C1orf123 PE=1 SV=1	Q14517	Protocadherin Fat 1 OS=Homo sapiens GN=FAT1 PE=1 SV=2
P07737	Profilin-1 OS=Homo sapiens GN=PFN1 PE=1 SV=2	Q9Y281	Cofilin-2 OS=Homo sapiens GN=CFL2 PE=1 SV=1	P78559-2	Isoform 2 of Microtubule-associated protein 1A OS=Homo sapiens GN=MAP1A
P60174	Triosephosphate isomerase OS=Homo sapiens GN=TPI1 PE=1 SV=3	Q9UMX0	Ubiquilin-1 OS=Homo sapiens GN=UBQLN1 PE=1 SV=2	P28070	Proteasome subunit beta type-4 OS=Homo sapiens GN=PSMB4 PE=1 SV=4
P12109	Collagen alpha-1(VI) chain OS=Homo sapiens GN=COL6A1 PE=1 SV=3	Q14240-2	Isoform 2 of Eukaryotic initiation factor 4A-II OS=Homo sapiens GN=EIF4A2	P05362	Intercellular adhesion molecule 1 OS=Homo sapiens GN=ICAM1 PE=1 SV=2
P60709	Actin, cytoplasmic 1 OS=Homo sapiens GN=ACTB PE=1 SV=1	Q9NYL9	Tropomodulin-3 OS=Homo sapiens GN=TMOD3 PE=1 SV=1	Q96RW7	Hemicentin-1 OS=Homo sapiens GN=HMCN1 PE=1 SV=2
O00391	Sulfhydryl oxidase 1 OS=Homo sapiens GN=QSOX1 PE=1 SV=3	Q9UJJ9	N-acetylglucosamine-1-phosphotransferase subunit gamma OS=Homo sapiens GN=GNPTG PE=1 SV=1	P51149	Ras-related protein Rab-7a OS=Homo sapiens GN=RAB7A PE=1 SV=1
Q9H299	SH3 domain-binding glutamic acid-rich-like protein 3 OS=Homo sapiens GN=SH3BGRL3 PE=1 SV=1	P11766	Alcohol dehydrogenase class-3 OS=Homo sapiens GN=ADH5 PE=1 SV=4	Q9UBP4	Dickkopf-related protein 3 OS=Homo sapiens GN=DKK3 PE=1 SV=2
P67936	Tropomyosin alpha-4 chain OS=Homo sapiens GN=TPM4 PE=1 SV=3	P53999	Activated RNA polymerase II transcriptional coactivator p15 OS=Homo sapiens GN=SUB1 PE=1 SV=3	P16989	Y-box-binding protein 3 OS=Homo sapiens GN=YBX3 PE=1 SV=4
P05067	Amyloid beta A4 protein OS=Homo sapiens GN=APP PE=1 SV=3	P78324-2	Isoform 2 of Tyrosine-protein phosphatase non-receptor type substrate 1 OS=Homo sapiens GN=SIRPA	P49720	Proteasome subunit beta type-3 OS=Homo sapiens GN=PSMB3 PE=1 SV=2
P01034	Cystatin-C OS=Homo sapiens GN=CST3 PE=1 SV=1	P06865	Beta-hexosaminidase subunit alpha OS=Homo sapiens GN=HEXA PE=1 SV=2	P01903	HLA class II histocompatibility antigen, DR alpha chain OS=Homo sapiens GN=HLA-DRA PE=1 SV=1
P30101	Protein disulfide-isomerase A3 OS=Homo sapiens GN=PDIA3 PE=1 SV=4	Q8NBK3	Sulfatase-modifying factor 1 OS=Homo sapiens GN=SUMF1 PE=1 SV=3	Q96S86	Hyaluronan and proteoglycan link protein 3 OS=Homo sapiens GN=HAPLN3 PE=2 SV=1
P09382	Galectin-1 OS=Homo sapiens GN=LGALS1 PE=1 SV=2	P03950	Angiogenin OS=Homo sapiens GN=ANG PE=1 SV=1	Q9HA77	Probable cysteine--tRNA ligase, mitochondrial OS=Homo sapiens GN=CARS2 PE=1 SV=1
P24592	Insulin-like growth factor-binding protein 6 OS=Homo sapiens GN=IGFBP6 PE=1 SV=1	P98179	RNA-binding protein 3 OS=Homo sapiens GN=RBM3 PE=1 SV=1	Q15043	Zinc transporter ZIP14 OS=Homo sapiens GN=SLC39A14 PE=1 SV=3
P22692	Insulin-like growth factor-binding protein 4 OS=Homo sapiens GN=IGFBP4 PE=1 SV=2	P54920	Alpha-soluble NSF attachment protein OS=Homo sapiens GN=NAPA PE=1 SV=3	Q12905	Interleukin enhancer-binding factor 2 OS=Homo sapiens GN=ILF2 PE=1 SV=2
P04406	Glyceraldehyde-3-phosphate dehydrogenase OS=Homo sapiens GN=GAPDH PE=1 SV=3	P30520	Adenylosuccinate synthetase isozyme 2 OS=Homo sapiens GN=ADSS PE=1 SV=3	Q92688	Acidic leucine-rich nuclear phosphoprotein 32 family member B OS=Homo sapiens GN=ANP32B PE=1 SV=1
P07858	Cathepsin B OS=Homo sapiens GN=CTSB PE=1 SV=3	Q6UXH1-5	Isoform 5 of Cysteine-rich with EGF-like domain protein 2 OS=Homo sapiens GN=CRELD2	Q9HC56	Protocadherin-9 OS=Homo sapiens GN=PCDH9 PE=1 SV=2
P10124	Serglycin OS=Homo sapiens GN=SRGN PE=1 SV=3	Q07812-2	Isoform Beta of Apoptosis regulator BAX OS=Homo sapiens GN=BAX	P25774	Cathepsin S OS=Homo sapiens GN=CTSS PE=1 SV=3
P55058	Phospholipid transfer protein OS=Homo sapiens GN=PLTP PE=1 SV=1	O15143	Actin-related protein 2/3 complex subunit 1B OS=Homo sapiens GN=ARPC1B PE=1 SV=3	Q8NCW5	NAD(P)H-hydrate epimerase OS=Homo sapiens GN=NAXE PE=1 SV=2
P16035	Metalloproteinase inhibitor 2 OS=Homo sapiens GN=TIMP2 PE=1 SV=2	P61081	NEDD8-conjugating enzyme Ubc12 OS=Homo sapiens GN=UBE2M PE=1 SV=1	P47895	Aldehyde dehydrogenase family 1 member A3 OS=Homo sapiens GN=ALDH1A3 PE=1 SV=2
sp-P02788	Lactotransferrin OS=Homo sapiens GN=LTF PE=1 SV=6	P01911	HLA class II histocompatibility antigen, DRB1-15 beta chain OS=Homo sapiens GN=HLA-DRB1 PE=1 SV=2	Q04721	Neurogenic locus notch homolog protein 2 OS=Homo sapiens GN=NOTCH2 PE=1 SV=3
P01024	Complement C3 OS=Homo sapiens GN=C3 PE=1 SV=2	Q96IU4	Protein ABHD14B OS=Homo sapiens GN=ABHD14B PE=1 SV=1	Q99832	T-complex protein 1 subunit eta OS=Homo sapiens GN=CCT7 PE=1 SV=2
Q9Y4K0	Lysyl oxidase homolog 2 OS=Homo sapiens GN=LOXL2 PE=1 SV=1	Q13838-2	Isoform 2 of Spliceosome RNA helicase DDX39B OS=Homo sapiens GN=DDX39B	O75973	C1q-related factor OS=Homo sapiens GN=C1QL1 PE=1 SV=1
P09603	Macrophage colony-stimulating factor 1 OS=Homo sapiens GN=CSF1 PE=1 SV=2	P30085	UMP-CMP kinase OS=Homo sapiens GN=CMPK1 PE=1 SV=3	P49721	Proteasome subunit beta type-2 OS=Homo sapiens GN=PSMB2 PE=1 SV=1
O00469-2	Isoform 2 of Procollagen-lysine,2-oxoglutarate 5-dioxygenase 2 OS=Homo sapiens GN=PLOD2	O60513	Beta-1,4-galactosyltransferase 4 OS=Homo sapiens GN=B4GALT4 PE=1 SV=1	P62328	Thymosin beta-4 OS=Homo sapiens GN=TMSB4X PE=1 SV=2
Q15113	Procollagen C-endopeptidase enhancer 1 OS=Homo sapiens GN=PCOLCE PE=1 SV=2	P59998-3	Isoform 3 of Actin-related protein 2/3 complex subunit 4 OS=Homo sapiens GN=ARPC4	Q9H6Z4	Ran-binding protein 3 OS=Homo sapiens GN=RANBP3 PE=1 SV=1
P00736	Complement C1r subcomponent OS=Homo sapiens GN=C1R PE=1 SV=2	P31937	3-hydroxyisobutyrate dehydrogenase, mitochondrial OS=Homo sapiens GN=HIBADH PE=1 SV=2	P27695	DNA-(apurinic or apyrimidinic site) lyase OS=Homo sapiens GN=APEX1 PE=1 SV=2
P10909-2	Isoform 2 of Clusterin OS=Homo sapiens GN=CLU	Q16181	Septin-7 OS=Homo sapiens GN=SEPT7 PE=1 SV=2	E9PAV3	Nascent polypeptide-associated complex subunit alpha, muscle-specific form OS=Homo sapiens GN=NACA PE=1 SV=1
P37802-2	Isoform 2 of Transgelin-2 OS=Homo sapiens GN=TAGLN2	P26639	Threonine--tRNA ligase, cytoplasmic OS=Homo sapiens GN=TARS PE=1 SV=3	P23193	Transcription elongation factor A protein 1 OS=Homo sapiens GN=TCEA1 PE=1 SV=2
P23381	Tryptophan--tRNA ligase, cytoplasmic OS=Homo sapiens GN=WARS PE=1 SV=2	P50991	T-complex protein 1 subunit delta OS=Homo sapiens GN=CCT4 PE=1 SV=4	P22102	Trifunctional purine biosynthetic protein adenosine-3 OS=Homo sapiens GN=GART PE=1 SV=1
sp-P07339	Cathepsin D OS=Homo sapiens GN=CTSD PE=1 SV=1	Q7KZF4	Staphylococcal nuclease domain-containing protein 1 OS=Homo sapiens GN=SND1 PE=1 SV=1	O00462	Beta-mannosidase OS=Homo sapiens GN=MANBA PE=2 SV=3
Q12841	Follistatin-related protein 1 OS=Homo sapiens GN=FSTL1 PE=1 SV=1	P29218-3	Isoform 3 of Inositol monophosphatase 1 OS=Homo sapiens GN=IMPA1	P13284	Gamma-interferon-inducible lysosomal thiol reductase OS=Homo sapiens GN=IFI30 PE=1 SV=3
P14625	Endoplasmin OS=Homo sapiens GN=HSP90B1 PE=1 SV=1	P15289	Arylsulfatase A OS=Homo sapiens GN=ARSA PE=1 SV=3	Q641Q3	Meteorin-like protein OS=Homo sapiens GN=METRNL PE=2 SV=1
Q14697	Neutral alpha-glucosidase AB OS=Homo sapiens GN=GANAB PE=1 SV=3	Q12765-2	Isoform 2 of Secernin-1 OS=Homo sapiens GN=SCRN1	P04062	Glucosylceramidase OS=Homo sapiens GN=GBA PE=1 SV=3
Q9BRK5	45 kDa calcium-binding protein OS=Homo sapiens GN=SDF4 PE=1 SV=1	Q8N129	Protein canopy homolog 4 OS=Homo sapiens GN=CNPY4 PE=2 SV=1	P67809	Nuclease-sensitive element-binding protein 1 OS=Homo sapiens GN=YBX1 PE=1 SV=3
Q9GZX9	Twisted gastrulation protein homolog 1 OS=Homo sapiens GN=TWSG1 PE=1 SV=1	Q7Z4H8	KDEL motif-containing protein 2 OS=Homo sapiens GN=KDELC2 PE=1 SV=2	P17301	Integrin alpha-2 OS=Homo sapiens GN=ITGA2 PE=1 SV=1
P11142	Heat shock cognate 71 kDa protein OS=Homo sapiens GN=HSPA8 PE=1 SV=1	Q9Y680	Peptidyl-prolyl cis-trans isomerase FKBP7 OS=Homo sapiens GN=FKBP7 PE=1 SV=1	Q07092	Collagen alpha-1(XVI) chain OS=Homo sapiens GN=COL16A1 PE=1 SV=2
P63104	14-3-3 protein zeta/delta OS=Homo sapiens GN=YWHAZ PE=1 SV=1	P06132	Uroporphyrinogen decarboxylase OS=Homo sapiens GN=UROD PE=1 SV=2	Q9P2E9	Ribosome-binding protein 1 OS=Homo sapiens GN=RRBP1 PE=1 SV=4
P07237	Protein disulfide-isomerase OS=Homo sapiens GN=P4HB PE=1 SV=3	P61758	Prefoldin subunit 3 OS=Homo sapiens GN=VBP1 PE=1 SV=3	Q8WVQ1	Soluble calcium-activated nucleotidase 1 OS=Homo sapiens GN=CANT1 PE=1 SV=1
P29401-2	Isoform 2 of Transketolase OS=Homo sapiens GN=TKT	Q9NTK5	Obg-like ATPase 1 OS=Homo sapiens GN=OLA1 PE=1 SV=2	Q92734	Protein TFG OS=Homo sapiens GN=TFG PE=1 SV=2
P09936	Ubiquitin carboxyl-terminal hydrolase isozyme L1 OS=Homo sapiens GN=UCHL1 PE=1 SV=2	Q96HE7	ERO1-like protein alpha OS=Homo sapiens GN=ERO1A PE=1 SV=2	P78371	T-complex protein 1 subunit beta OS=Homo sapiens GN=CCT2 PE=1 SV=4
P02452	Collagen alpha-1(I) chain OS=Homo sapiens GN=COL1A1 PE=1 SV=5	P30050	60S ribosomal protein L12 OS=Homo sapiens GN=RPL12 PE=1 SV=1	P30626	Sorcin OS=Homo sapiens GN=SRI PE=1 SV=1
Q02818	Nucleobindin-1 OS=Homo sapiens GN=NUCB1 PE=1 SV=4	P50552	Vasodilator-stimulated phosphoprotein OS=Homo sapiens GN=VASP PE=1 SV=3	P61163	Alpha-centractin OS=Homo sapiens GN=ACTR1A PE=1 SV=1
P07711	Cathepsin L1 OS=Homo sapiens GN=CTSL PE=1 SV=2	Q9H173	Nucleotide exchange factor SIL1 OS=Homo sapiens GN=SIL1 PE=1 SV=1	Q00839	Heterogeneous nuclear ribonucleoprotein U OS=Homo sapiens GN=HNRNPU PE=1 SV=6
P05556	Integrin beta-1 OS=Homo sapiens GN=ITGB1 PE=1 SV=2	Q86VP6	Cullin-associated NEDD8-dissociated protein 1 OS=Homo sapiens GN=CAND1 PE=1 SV=2	P05106	Integrin beta-3 OS=Homo sapiens GN=ITGB3 PE=1 SV=2
P07900-2	Isoform 2 of Heat shock protein HSP 90-alpha OS=Homo sapiens GN=HSP90AA1	O95292	Vesicle-associated membrane protein-associated protein B/C OS=Homo sapiens GN=VAPB PE=1 SV=3	P11216	Glycogen phosphorylase, brain form OS=Homo sapiens GN=PYGB PE=1 SV=5
Q9UI42	Carboxypeptidase A4 OS=Homo sapiens GN=CPA4 PE=1 SV=2	P02749	Beta-2-glycoprotein 1 OS=Homo sapiens GN=APOH PE=1 SV=3	Q6ZNF0	Acid phosphatase type 7 OS=Homo sapiens GN=ACP7 PE=2 SV=2
P12110	Collagen alpha-2(VI) chain OS=Homo sapiens GN=COL6A2 PE=1 SV=4	P23434	Glycine cleavage system H protein, mitochondrial OS=Homo sapiens GN=GCSH PE=1 SV=2	Q53RD9	Fibulin-7 OS=Homo sapiens GN=FBLN7 PE=2 SV=1
P35318	ADM OS=Homo sapiens GN=ADM PE=1 SV=1	P29966	Myristoylated alanine-rich C-kinase substrate OS=Homo sapiens GN=MARCKS PE=1 SV=4	Q03167	Transforming growth factor beta receptor type 3 OS=Homo sapiens GN=TGFBR3 PE=1 SV=3
Q16610	Extracellular matrix protein 1 OS=Homo sapiens GN=ECM1 PE=1 SV=2	P48643	T-complex protein 1 subunit epsilon OS=Homo sapiens GN=CCT5 PE=1 SV=1	P03956	Interstitial collagenase OS=Homo sapiens GN=MMP1 PE=1 SV=3
P23528	Cofilin-1 OS=Homo sapiens GN=CFL1 PE=1 SV=3	P54578	Ubiquitin carboxyl-terminal hydrolase 14 OS=Homo sapiens GN=USP14 PE=1 SV=3	Q9HB71	Calcyclin-binding protein OS=Homo sapiens GN=CACYBP PE=1 SV=2
P07355-2	Isoform 2 of Annexin A2 OS=Homo sapiens GN=ANXA2	P07093-3	Isoform 3 of Glia-derived nexin OS=Homo sapiens GN=SERPINE2	Q13501	Sequestosome-1 OS=Homo sapiens GN=SQSTM1 PE=1 SV=1
Q9NZ08	Endoplasmic reticulum aminopeptidase 1 OS=Homo sapiens GN=ERAP1 PE=1 SV=3	P28482	Mitogen-activated protein kinase 1 OS=Homo sapiens GN=MAPK1 PE=1 SV=3	Q14393	Growth arrest-specific protein 6 OS=Homo sapiens GN=GAS6 PE=1 SV=2
P68104	Elongation factor 1-alpha 1 OS=Homo sapiens GN=EEF1A1 PE=1 SV=1	O15212	Prefoldin subunit 6 OS=Homo sapiens GN=PFDN6 PE=1 SV=1	Q14444	Caprin-1 OS=Homo sapiens GN=CAPRIN1 PE=1 SV=2
P31949	Protein S100-A11 OS=Homo sapiens GN=S100A11 PE=1 SV=2	Q8TDY8	Immunoglobulin superfamily DCC subclass member 4 OS=Homo sapiens GN=IGDCC4 PE=1 SV=1	O15067	Phosphoribosylformylglycinamidine synthase OS=Homo sapiens GN=PFAS PE=1 SV=4
P17096	Presente mobility group protein HMG-I/HMG-Y OS=Homo sapiens GN=HMGA1 PE=1 SV=3	Q13442	28 kDa heat- and acid-stable phosphoprotein OS=Homo sapiens GN=PDAP1 PE=1 SV=1	Q9NPH3-5	Isoform 4 of Interleukin-1 receptor accessory protein OS=Homo sapiens GN=IL1RAP
Q02809-2	Isoform 2 of Procollagen-lysine,2-oxoglutarate 5-dioxygenase 1 OS=Homo sapiens GN=PLOD1	Q9H2U2-2	Isoform 2 of Inorganic pyrophosphatase 2, mitochondrial OS=Homo sapiens GN=PPA2	P31943	Heterogeneous nuclear ribonucleoprotein H OS=Homo sapiens GN=HNRNPH1 PE=1 SV=4
Q9BQE3	Tubulin alpha-1C chain OS=Homo sapiens GN=TUBA1C PE=1 SV=1	sp-P15559	NAD(P)H dehydrogenase [quinone] 1 OS=Homo sapiens GN=NQO1 PE=1 SV=1	P36957	Dihydrolipoyllysine-residue succinyltransferase component of 2-oxoglutarate dehydrogenase complex, mitochondrial OS=Homo sapiens GN=DLST PE=1 SV=4
P10599	Thioredoxin OS=Homo sapiens GN=TXN PE=1 SV=3	P09493-3	Isoform 3 of Tropomyosin alpha-1 chain OS=Homo sapiens GN=TPM1	O94979-8	Isoform 8 of Protein transport protein Sec31A OS=Homo sapiens GN=SEC31A
P14314	Glucosidase 2 subunit beta OS=Homo sapiens GN=PRKCSH PE=1 SV=2	P36543	V-type proton ATPase subunit E 1 OS=Homo sapiens GN=ATP6V1E1 PE=1 SV=1	P62310	U6 snRNA-associated Sm-like protein LSm3 OS=Homo sapiens GN=LSM3 PE=1 SV=2
P06744	Glucose-6-phosphate isomerase OS=Homo sapiens GN=GPI PE=1 SV=4	P26599-3	Isoform 3 of Polypyrimidine tract-binding protein 1 OS=Homo sapiens GN=PTBP1	P41091	Eukaryotic translation initiation factor 2 subunit 3 OS=Homo sapiens GN=EIF2S3 PE=1 SV=3
P02042	Hemoglobin subunit delta OS=Homo sapiens GN=HBD PE=1 SV=2	P17900	Ganglioside GM2 activator OS=Homo sapiens GN=GM2A PE=1 SV=4	Q02790	Peptidyl-prolyl cis-trans isomerase FKBP4 OS=Homo sapiens GN=FKBP4 PE=1 SV=3
P16870	Carboxypeptidase E OS=Homo sapiens GN=CPE PE=1 SV=1	O95865	N(G),N(G)-dimethylarginine dimethylaminohydrolase 2 OS=Homo sapiens GN=DDAH2 PE=1 SV=1	Q06828	Fibromodulin OS=Homo sapiens GN=FMOD PE=1 SV=2
P35555	Fibrillin-1 OS=Homo sapiens GN=FBN1 PE=1 SV=3	P06454	Prothymosin alpha OS=Homo sapiens GN=PTMA PE=1 SV=2	Q13310-3	Isoform 3 of Polyadenylate-binding protein 4 OS=Homo sapiens GN=PABPC4
Q9Y240	C-type lectin domain family 11 member A OS=Homo sapiens GN=CLEC11A PE=1 SV=1	P49753	Acyl-coenzyme A thioesterase 2, mitochondrial OS=Homo sapiens GN=ACOT2 PE=1 SV=6	O75223	Gamma-glutamylcyclotransferase OS=Homo sapiens GN=GGCT PE=1 SV=1
P17936-2	Isoform 2 of Insulin-like growth factor-binding protein 3 OS=Homo sapiens GN=IGFBP3	Q16836-2	Isoform 2 of Hydroxyacyl-coenzyme A dehydrogenase, mitochondrial OS=Homo sapiens GN=HADH	P47755	F-actin-capping protein subunit alpha-2 OS=Homo sapiens GN=CAPZA2 PE=1 SV=3
P04792	Heat shock protein beta-1 OS=Homo sapiens GN=HSPB1 PE=1 SV=2	P68431	Histone H3.1 OS=Homo sapiens GN=HIST1H3A PE=1 SV=2	P62333	26S protease regulatory subunit 10B OS=Homo sapiens GN=PSMC6 PE=1 SV=1
P55290-4	Isoform 4 of Cadherin-13 OS=Homo sapiens GN=CDH13	P12956	X-ray repair cross-complementing protein 6 OS=Homo sapiens GN=XRCC6 PE=1 SV=2	Q9UBX5	Fibulin-5 OS=Homo sapiens GN=FBLN5 PE=1 SV=1
P21333	Filamin-A OS=Homo sapiens GN=FLNA PE=1 SV=4	Q9NP97	Dynein light chain roadblock-type 1 OS=Homo sapiens GN=DYNLRB1 PE=1 SV=3	O43396	Thioredoxin-like protein 1 OS=Homo sapiens GN=TXNL1 PE=1 SV=3
O43707	Alpha-actinin-4 OS=Homo sapiens GN=ACTN4 PE=1 SV=2	Q8TB73	Protein NDNF OS=Homo sapiens GN=NDNF PE=1 SV=2	P78330	Phosphoserine phosphatase OS=Homo sapiens GN=PSPH PE=1 SV=2
P08238	Heat shock protein HSP 90-beta OS=Homo sapiens GN=HSP90AB1 PE=1 SV=4	Q99985	Semaphorin-3C OS=Homo sapiens GN=SEMA3C PE=2 SV=2	Q13822-2	Isoform 2 of Ectonucleotide pyrophosphatase/phosphodiesterase family member 2 OS=Homo sapiens GN=ENPP2
O95502	Neuronal pentraxin receptor OS=Homo sapiens GN=NPTXR PE=3 SV=2	Q8WUJ3	Cell migration-inducing and hyaluronan-binding protein OS=Homo sapiens GN=CEMIP PE=1 SV=2	P05198	Eukaryotic translation initiation factor 2 subunit 1 OS=Homo sapiens GN=EIF2S1 PE=1 SV=3
P18669	Phosphoglycerate mutase 1 OS=Homo sapiens GN=PGAM1 PE=1 SV=2	O43491	Band 4.1-like protein 2 OS=Homo sapiens GN=EPB41L2 PE=1 SV=1	Q07955-2	Isoform ASF-2 of Serine/arginine-rich splicing factor 1 OS=Homo sapiens GN=SRSF1
P40121	Macrophage-capping protein OS=Homo sapiens GN=CAPG PE=1 SV=2	Q15631	Translin OS=Homo sapiens GN=TSN PE=1 SV=1	P63000-2	Isoform B of Ras-related C3 botulinum toxin substrate 1 OS=Homo sapiens GN=RAC1
P41222	Prostaglandin-H2 D-isomerase OS=Homo sapiens GN=PTGDS PE=1 SV=1	P21399	Cytoplasmic aconitate hydratase OS=Homo sapiens GN=ACO1 PE=1 SV=3	Q5JPE7	Nodal modulator 2 OS=Homo sapiens GN=NOMO2 PE=1 SV=1
P52823	Stanniocalcin-1 OS=Homo sapiens GN=STC1 PE=1 SV=1	P17987	T-complex protein 1 subunit alpha OS=Homo sapiens GN=TCP1 PE=1 SV=1	Q99714	3-hydroxyacyl-CoA dehydrogenase type-2 OS=Homo sapiens GN=HSD17B10 PE=1 SV=3
P00338-3	Isoform 3 of L-lactate dehydrogenase A chain OS=Homo sapiens GN=LDHA	P33316	Deoxyuridine 5'-triphosphate nucleotidohydrolase, mitochondrial OS=Homo sapiens GN=DUT PE=1 SV=4	Q15435	Protein phosphatase 1 regulatory subunit 7 OS=Homo sapiens GN=PPP1R7 PE=1 SV=1
P15121	Aldose reductase OS=Homo sapiens GN=AKR1B1 PE=1 SV=3	Q8NC51	Plasminogen activator inhibitor 1 RNA-binding protein OS=Homo sapiens GN=SERBP1 PE=1 SV=2	P53992	Protein transport protein Sec24C OS=Homo sapiens GN=SEC24C PE=1 SV=3
P30044	Peroxiredoxin-5, mitochondrial OS=Homo sapiens GN=PRDX5 PE=1 SV=4	O14498	Immunoglobulin superfamily containing leucine-rich repeat protein OS=Homo sapiens GN=ISLR PE=2 SV=1	Q16698	2,4-dienoyl-CoA reductase, mitochondrial OS=Homo sapiens GN=DECR1 PE=1 SV=1
P14174	Macrophage migration inhibitory factor OS=Homo sapiens GN=MIF PE=1 SV=4	O60506	Heterogeneous nuclear ribonucleoprotein Q OS=Homo sapiens GN=SYNCRIP PE=1 SV=2	Q14195-2	Isoform LCRMP-4 of Dihydropyrimidinase-related protein 3 OS=Homo sapiens GN=DPYSL3
O00299	Chloride intracellular channel protein 1 OS=Homo sapiens GN=CLIC1 PE=1 SV=4	sp-P63165	Small ubiquitin-related modifier 1 OS=Homo sapiens GN=SUMO1 PE=1 SV=1	P07814	Bifunctional glutamate/proline--tRNA ligase OS=Homo sapiens GN=EPRS PE=1 SV=5
P27797	Calreticulin OS=Homo sapiens GN=CALR PE=1 SV=1	P15374	Ubiquitin carboxyl-terminal hydrolase isozyme L3 OS=Homo sapiens GN=UCHL3 PE=1 SV=1	P54727	UV excision repair protein RAD23 homolog B OS=Homo sapiens GN=RAD23B PE=1 SV=1
P04083	Annexin A1 OS=Homo sapiens GN=ANXA1 PE=1 SV=2	P07954	Fumarate hydratase, mitochondrial OS=Homo sapiens GN=FH PE=1 SV=3	O75954	Tetraspanin-9 OS=Homo sapiens GN=TSPAN9 PE=1 SV=1
P14618	Pyruvate kinase PKM OS=Homo sapiens GN=PKM PE=1 SV=4	Q68BL7	Olfactomedin-like protein 2A OS=Homo sapiens GN=OLFML2A PE=2 SV=1	Q9Y230	RuvB-like 2 OS=Homo sapiens GN=RUVBL2 PE=1 SV=3
Q99497	Protein DJ-1 OS=Homo sapiens GN=PARK7 PE=1 SV=2	P84157-2	Isoform 2 of Matrix-remodeling-associated protein 7 OS=Homo sapiens GN=MXRA7	Q09328	Alpha-1,6-mannosylglycoprotein 6-beta-N-acetylglucosaminyltransferase A OS=Homo sapiens GN=MGAT5 PE=2 SV=1
Q14118	Dystroglycan OS=Homo sapiens GN=DAG1 PE=1 SV=2	P60981	Destrin OS=Homo sapiens GN=DSTN PE=1 SV=3	Q9UNZ2-5	Isoform 3 of NSFL1 cofactor p47 OS=Homo sapiens GN=NSFL1C
P06748	Nucleophosmin OS=Homo sapiens GN=NPM1 PE=1 SV=2	P16401	Histone H1.5 OS=Homo sapiens GN=HIST1H1B PE=1 SV=3	O75882	Attractin OS=Homo sapiens GN=ATRN PE=1 SV=2
P11047	Laminin subunit gamma-1 OS=Homo sapiens GN=LAMC1 PE=1 SV=3	Q13444	Disintegrin and metalloproteinase domain-containing protein 15 OS=Homo sapiens GN=ADAM15 PE=1 SV=4
O14786	Neuropilin-1 OS=Homo sapiens GN=NRP1 PE=1 SV=3	Q96J84-2	Isoform 2 of Kin of IRRE-like protein 1 OS=Homo sapiens GN=KIRREL
P19823	Inter-alpha-trypsin inhibitor heavy chain H2 OS=Homo sapiens GN=ITIH2 PE=1 SV=2	Q8NCC3	Group XV phospholipase A2 OS=Homo sapiens GN=PLA2G15 PE=1 SV=2
P07942	Laminin subunit beta-1 OS=Homo sapiens GN=LAMB1 PE=1 SV=2	Q9GZT8	NIF3-like protein 1 OS=Homo sapiens GN=NIF3L1 PE=1 SV=2
P62258	14-3-3 protein epsilon OS=Homo sapiens GN=YWHAE PE=1 SV=1	P03973	Antileukoproteinase OS=Homo sapiens GN=SLPI PE=1 SV=2
P13667	Protein disulfide-isomerase A4 OS=Homo sapiens GN=PDIA4 PE=1 SV=2	Q9BSJ8-2	Isoform 2 of Extended synaptotagmin-1 OS=Homo sapiens GN=ESYT1
P20908	Collagen alpha-1(V) chain OS=Homo sapiens GN=COL5A1 PE=1 SV=3	P35637	RNA-binding protein FUS OS=Homo sapiens GN=FUS PE=1 SV=1
Q15084-2	Isoform 2 of Protein disulfide-isomerase A6 OS=Homo sapiens GN=PDIA6	Q9BYC5	Alpha-(1,6)-fucosyltransferase OS=Homo sapiens GN=FUT8 PE=1 SV=2
P0DP23	Calmodulin-1 OS=Homo sapiens GN=CALM1 PE=1 SV=1	P27105	Erythrocyte band 7 integral membrane protein OS=Homo sapiens GN=STOM PE=1 SV=3
sp-Q06830	Peroxiredoxin-1 OS=Homo sapiens GN=PRDX1 PE=1 SV=1	Q96I99-2	Isoform 2 of Succinate--CoA ligase [GDP-forming] subunit beta, mitochondrial OS=Homo sapiens GN=SUCLG2
O75347	Tubulin-specific chaperone A OS=Homo sapiens GN=TBCA PE=1 SV=3	O95479	GDH/6PGL endoplasmic bifunctional protein OS=Homo sapiens GN=H6PD PE=1 SV=2
P07195	L-lactate dehydrogenase B chain OS=Homo sapiens GN=LDHB PE=1 SV=2	Q9NUQ9	Protein FAM49B OS=Homo sapiens GN=FAM49B PE=1 SV=1
O94985-2	Isoform 2 of Calsyntenin-1 OS=Homo sapiens GN=CLSTN1	Q7Z3B1	Neuronal growth regulator 1 OS=Homo sapiens GN=NEGR1 PE=1 SV=3
P22626	Heterogeneous nuclear ribonucleoproteins A2/B1 OS=Homo sapiens GN=HNRNPA2B1 PE=1 SV=2	P51991	Heterogeneous nuclear ribonucleoprotein A3 OS=Homo sapiens GN=HNRNPA3 PE=1 SV=2
O14773	Tripeptidyl-peptidase 1 OS=Homo sapiens GN=TPP1 PE=1 SV=2	P10768	S-formylglutathione hydrolase OS=Homo sapiens GN=ESD PE=1 SV=2
P16070	CD44 antigen OS=Homo sapiens GN=CD44 PE=1 SV=3	Q9C0C2	182 kDa tankyrase-1-binding protein OS=Homo sapiens GN=TNKS1BP1 PE=1 SV=4
P02649	Apolipoprotein E OS=Homo sapiens GN=APOE PE=1 SV=1	Q6ZRP7	Sulfhydryl oxidase 2 OS=Homo sapiens GN=QSOX2 PE=1 SV=3
O60888-2	Isoform A of Protein CutA OS=Homo sapiens GN=CUTA	P14618-2	Isoform M1 of Pyruvate kinase PKM OS=Homo sapiens GN=PKM
P00751	Complement factor B OS=Homo sapiens GN=CFB PE=1 SV=2	Q9P0L0	Vesicle-associated membrane protein-associated protein A OS=Homo sapiens GN=VAPA PE=1 SV=3
P0DMV9	Heat shock 70 kDa protein 1B OS=Homo sapiens GN=HSPA1B PE=1 SV=1	O75718	Cartilage-associated protein OS=Homo sapiens GN=CRTAP PE=1 SV=1
P07225	Vitamin K-dependent protein S OS=Homo sapiens GN=PROS1 PE=1 SV=1	O95394-4	Isoform 3 of Phosphoacetylglucosamine mutase OS=Homo sapiens GN=PGM3
P43490	Nicotinamide phosphoribosyltransferase OS=Homo sapiens GN=NAMPT PE=1 SV=1	Q99519	Sialidase-1 OS=Homo sapiens GN=NEU1 PE=1 SV=1
P09104	Gamma-enolase OS=Homo sapiens GN=ENO2 PE=1 SV=3	Q92692	Nectin-2 OS=Homo sapiens GN=NECTIN2 PE=1 SV=1
Q6P179	Endoplasmic reticulum aminopeptidase 2 OS=Homo sapiens GN=ERAP2 PE=1 SV=2	Q6NZI2	Polymerase I and transcript release factor OS=Homo sapiens GN=PTRF PE=1 SV=1
A1L4H1	Soluble scavenger receptor cysteine-rich domain-containing protein SSC5D OS=Homo sapiens GN=SSC5D PE=1 SV=3	Q16851	UTP--glucose-1-phosphate uridylyltransferase OS=Homo sapiens GN=UGP2 PE=1 SV=5
Q13162	Peroxiredoxin-4 OS=Homo sapiens GN=PRDX4 PE=1 SV=1	Q6UWH4-2	Isoform 2 of Protein FAM198B OS=Homo sapiens GN=FAM198B
P48723	Heat shock 70 kDa protein 13 OS=Homo sapiens GN=HSPA13 PE=1 SV=1	O00461	Golgi integral membrane protein 4 OS=Homo sapiens GN=GOLIM4 PE=1 SV=1
P68371	Tubulin beta-4B chain OS=Homo sapiens GN=TUBB4B PE=1 SV=1	Q9Y2W1	Thyroid hormone receptor-associated protein 3 OS=Homo sapiens GN=THRAP3 PE=1 SV=2
P40925-3	Isoform 3 of Malate dehydrogenase, cytoplasmic OS=Homo sapiens GN=MDH1	P13861	cAMP-dependent protein kinase type II-alpha regulatory subunit OS=Homo sapiens GN=PRKAR2A PE=1 SV=2
P52565	Rho GDP-dissociation inhibitor 1 OS=Homo sapiens GN=ARHGDIA PE=1 SV=3	Q99598	Translin-associated protein X OS=Homo sapiens GN=TSNAX PE=1 SV=1
Q6EMK4	Vasorin OS=Homo sapiens GN=VASN PE=1 SV=1	P54764	Ephrin type-A receptor 4 OS=Homo sapiens GN=EPHA4 PE=1 SV=1
O43399-7	Isoform 7 of Tumor protein D54 OS=Homo sapiens GN=TPD52L2	Q9Y2E5	Epididymis-specific alpha-mannosidase OS=Homo sapiens GN=MAN2B2 PE=1 SV=4
P35442	Thrombospondin-2 OS=Homo sapiens GN=THBS2 PE=1 SV=2	Q9HB07	UPF0160 protein MYG1, mitochondrial OS=Homo sapiens GN=C12orf10 PE=1 SV=2
P68032	Actin, alpha cardiac muscle 1 OS=Homo sapiens GN=ACTC1 PE=1 SV=1
Q16363	Laminin subunit alpha-4 OS=Homo sapiens GN=LAMA4 PE=1 SV=4
Q8NBS9	Thioredoxin domain-containing protein 5 OS=Homo sapiens GN=TXNDC5 PE=1 SV=2
P06753-2	Isoform 2 of Tropomyosin alpha-3 chain OS=Homo sapiens GN=TPM3
P60660	Myosin light polypeptide 6 OS=Homo sapiens GN=MYL6 PE=1 SV=2
P55083-2	Isoform 2 of Microfibril-associated glycoprotein 4 OS=Homo sapiens GN=MFAP4
P08758	Annexin A5 OS=Homo sapiens GN=ANXA5 PE=1 SV=2
P30530	Tyrosine-protein kinase receptor UFO OS=Homo sapiens GN=AXL PE=1 SV=3
Q9UNN8	Endothelial protein C receptor OS=Homo sapiens GN=PROCR PE=1 SV=1
P26006	Integrin alpha-3 OS=Homo sapiens GN=ITGA3 PE=1 SV=5
P02765	Alpha-2-HS-glycoprotein OS=Homo sapiens GN=AHSG PE=1 SV=1
Q969H8	Myeloid-derived growth factor OS=Homo sapiens GN=MYDGF PE=1 SV=1
Q14112	Nidogen-2 OS=Homo sapiens GN=NID2 PE=1 SV=3
O00584	Ribonuclease T2 OS=Homo sapiens GN=RNASET2 PE=1 SV=2
P10646	Tissue factor pathway inhibitor OS=Homo sapiens GN=TFPI PE=1 SV=1
P17931	Galectin-3 OS=Homo sapiens GN=LGALS3 PE=1 SV=5
P08833	Insulin-like growth factor-binding protein 1 OS=Homo sapiens GN=IGFBP1 PE=1 SV=1
P98160	Basement membrane-specific heparan sulfate proteoglycan core protein OS=Homo sapiens GN=HSPG2 PE=1 SV=4
P26038	Moesin OS=Homo sapiens GN=MSN PE=1 SV=3
Q13740	CD166 antigen OS=Homo sapiens GN=ALCAM PE=1 SV=2
Q15293	Reticulocalbin-1 OS=Homo sapiens GN=RCN1 PE=1 SV=1
Q6UVK1	Chondroitin sulfate proteoglycan 4 OS=Homo sapiens GN=CSPG4 PE=1 SV=2
P08865	40S ribosomal protein SA OS=Homo sapiens GN=RPSA PE=1 SV=4
P50395	Rab GDP dissociation inhibitor beta OS=Homo sapiens GN=GDI2 PE=1 SV=2
Q92743	Serine protease HTRA1 OS=Homo sapiens GN=HTRA1 PE=1 SV=1
P02768	Serum albumin OS=Homo sapiens GN=ALB PE=1 SV=2
Q9NQC3	Reticulon-4 OS=Homo sapiens GN=RTN4 PE=1 SV=2
P35579	Myosin-9 OS=Homo sapiens GN=MYH9 PE=1 SV=4
P08603	Complement factor H OS=Homo sapiens GN=CFH PE=1 SV=4
P12814-3	Isoform 3 of Alpha-actinin-1 OS=Homo sapiens GN=ACTN1
O43852-4	Isoform 4 of Calumenin OS=Homo sapiens GN=CALU
Q12907	Vesicular integral-membrane protein VIP36 OS=Homo sapiens GN=LMAN2 PE=1 SV=1
P05997	Collagen alpha-2(V) chain OS=Homo sapiens GN=COL5A2 PE=1 SV=3
P30481	HLA class I histocompatibility antigen, B-44 alpha chain OS=Homo sapiens GN=HLA-B PE=1 SV=1
P04156	Major prion protein OS=Homo sapiens GN=PRNP PE=1 SV=1
P27348	14-3-3 protein theta OS=Homo sapiens GN=YWHAQ PE=1 SV=1
P01137	Transforming growth factor beta-1 OS=Homo sapiens GN=TGFB1 PE=1 SV=2
P61604	10 kDa heat shock protein, mitochondrial OS=Homo sapiens GN=HSPE1 PE=1 SV=2
P58546	Myotrophin OS=Homo sapiens GN=MTPN PE=1 SV=2
P16949-2	Isoform 2 of Stathmin OS=Homo sapiens GN=STMN1
P13521	Secretogranin-2 OS=Homo sapiens GN=SCG2 PE=1 SV=2
P06396	Gelsolin OS=Homo sapiens GN=GSN PE=1 SV=1
O60568	Procollagen-lysine,2-oxoglutarate 5-dioxygenase 3 OS=Homo sapiens GN=PLOD3 PE=1 SV=1
O60462-3	Isoform A17 of Neuropilin-2 OS=Homo sapiens GN=NRP2
P51884	Lumican OS=Homo sapiens GN=LUM PE=1 SV=2
P15586	N-acetylglucosamine-6-sulfatase OS=Homo sapiens GN=GNS PE=1 SV=3
P30040	Endoplasmic reticulum resident protein 29 OS=Homo sapiens GN=ERP29 PE=1 SV=4
Q99715	Collagen alpha-1(XII) chain OS=Homo sapiens GN=COL12A1 PE=1 SV=2
Q8N2S1-2	Isoform 2 of Latent-transforming growth factor beta-binding protein 4 OS=Homo sapiens GN=LTBP4
P19338	Nucleolin OS=Homo sapiens GN=NCL PE=1 SV=3
Q99536	Synaptic vesicle membrane protein VAT-1 homolog OS=Homo sapiens GN=VAT1 PE=1 SV=2
P40926	Malate dehydrogenase, mitochondrial OS=Homo sapiens GN=MDH2 PE=1 SV=3
P07437	Tubulin beta chain OS=Homo sapiens GN=TUBB PE=1 SV=2
P29279	Connective tissue growth factor OS=Homo sapiens GN=CTGF PE=1 SV=2
Q16881-5	Isoform 5 of Thioredoxin reductase 1, cytoplasmic OS=Homo sapiens GN=TXNRD1
O95336	6-phosphogluconolactonase OS=Homo sapiens GN=PGLS PE=1 SV=2
Q9Y490	Talin-1 OS=Homo sapiens GN=TLN1 PE=1 SV=3
P18206	Vinculin OS=Homo sapiens GN=VCL PE=1 SV=4
Q09666	Neuroblast differentiation-associated protein AHNAK OS=Homo sapiens GN=AHNAK PE=1 SV=2
O43852-3	Isoform 3 of Calumenin OS=Homo sapiens GN=CALU
P05156	Complement factor I OS=Homo sapiens GN=CFI PE=1 SV=2
P14324	Farnesyl pyrophosphate synthase OS=Homo sapiens GN=FDPS PE=1 SV=4
Q15758	Neutral amino acid transporter B(0) OS=Homo sapiens GN=SLC1A5 PE=1 SV=2
Q14847	LIM and SH3 domain protein 1 OS=Homo sapiens GN=LASP1 PE=1 SV=2
P61812	Transforming growth factor beta-2 OS=Homo sapiens GN=TGFB2 PE=1 SV=1
Q8NBJ4	Golgi membrane protein 1 OS=Homo sapiens GN=GOLM1 PE=1 SV=1
P23142	Fibulin-1 OS=Homo sapiens GN=FBLN1 PE=1 SV=4
P13639	Elongation factor 2 OS=Homo sapiens GN=EEF2 PE=1 SV=4
Q08629	Testican-1 OS=Homo sapiens GN=SPOCK1 PE=1 SV=1
P10809	60 kDa heat shock protein, mitochondrial OS=Homo sapiens GN=HSPD1 PE=1 SV=2
P54819	Adenylate kinase 2, mitochondrial OS=Homo sapiens GN=AK2 PE=1 SV=2
P02795	Metallothionein-2 OS=Homo sapiens GN=MT2A PE=1 SV=1
P08294	Extracellular superoxide dismutase [Cu-Zn] OS=Homo sapiens GN=SOD3 PE=1 SV=2
Q9BQ51	Programmed cell death 1 ligand 2 OS=Homo sapiens GN=PDCD1LG2 PE=1 SV=2
P04080	Cystatin-B OS=Homo sapiens GN=CSTB PE=1 SV=2
Q16555	Dihydropyrimidinase-related protein 2 OS=Homo sapiens GN=DPYSL2 PE=1 SV=1
Q9UMF0	Intercellular adhesion molecule 5 OS=Homo sapiens GN=ICAM5 PE=1 SV=3
P35052	Glypican-1 OS=Homo sapiens GN=GPC1 PE=1 SV=2
P80303	Nucleobindin-2 OS=Homo sapiens GN=NUCB2 PE=1 SV=2
P13611-2	Isoform V1 of Versican core protein OS=Homo sapiens GN=VCAN
Q13443	Disintegrin and metalloproteinase domain-containing protein 9 OS=Homo sapiens GN=ADAM9 PE=1 SV=1
Q06481	Amyloid-like protein 2 OS=Homo sapiens GN=APLP2 PE=1 SV=2
O14737	Programmed cell death protein 5 OS=Homo sapiens GN=PDCD5 PE=1 SV=3
P28066	Proteasome subunit alpha type-5 OS=Homo sapiens GN=PSMA5 PE=1 SV=3
Q9BR76	Coronin-1B OS=Homo sapiens GN=CORO1B PE=1 SV=1
Q15121-2	Isoform 2 of Astrocytic phosphoprotein PEA-15 OS=Homo sapiens GN=PEA15
O14672	Disintegrin and metalloproteinase domain-containing protein 10 OS=Homo sapiens GN=ADAM10 PE=1 SV=1
Q9H4F8-2	Isoform 2 of SPARC-related modular calcium-binding protein 1 OS=Homo sapiens GN=SMOC1
P52907	F-actin-capping protein subunit alpha-1 OS=Homo sapiens GN=CAPZA1 PE=1 SV=3
Q9P2B2	Prostaglandin F2 receptor negative regulator OS=Homo sapiens GN=PTGFRN PE=1 SV=2
P05231	Interleukin-6 OS=Homo sapiens GN=IL6 PE=1 SV=1
P26885	Peptidyl-prolyl cis-trans isomerase FKBP2 OS=Homo sapiens GN=FKBP2 PE=1 SV=2
P24821	Tenascin OS=Homo sapiens GN=TNC PE=1 SV=3
P31948	Stress-induced-phosphoprotein 1 OS=Homo sapiens GN=STIP1 PE=1 SV=1
P30086	Phosphatidylethanolamine-binding protein 1 OS=Homo sapiens GN=PEBP1 PE=1 SV=3
Q76M96-2	Isoform 2 of Coiled-coil domain-containing protein 80 OS=Homo sapiens GN=CCDC80
P09972	Fructose-bisphosphate aldolase C OS=Homo sapiens GN=ALDOC PE=1 SV=2
Q9Y696	Chloride intracellular channel protein 4 OS=Homo sapiens GN=CLIC4 PE=1 SV=4
P61916	Epididymal secretory protein E1 OS=Homo sapiens GN=NPC2 PE=1 SV=1
P22314	Ubiquitin-like modifier-activating enzyme 1 OS=Homo sapiens GN=UBA1 PE=1 SV=3
Q16719	Kynureninase OS=Homo sapiens GN=KYNU PE=1 SV=1
Q16769	Glutaminyl-peptide cyclotransferase OS=Homo sapiens GN=QPCT PE=1 SV=1
P11362-21	Isoform 21 of Fibroblast growth factor receptor 1 OS=Homo sapiens GN=FGFR1
O75874	Isocitrate dehydrogenase [NADP] cytoplasmic OS=Homo sapiens GN=IDH1 PE=1 SV=2
P17174	Aspartate aminotransferase, cytoplasmic OS=Homo sapiens GN=GOT1 PE=1 SV=3
O43570	Carbonic anhydrase 12 OS=Homo sapiens GN=CA12 PE=1 SV=1
P15151	Poliovirus receptor OS=Homo sapiens GN=PVR PE=1 SV=2
Q9UBG0	C-type mannose receptor 2 OS=Homo sapiens GN=MRC2 PE=1 SV=2
P31150	Rab GDP dissociation inhibitor alpha OS=Homo sapiens GN=GDI1 PE=1 SV=2
Q8NBJ7	Sulfatase-modifying factor 2 OS=Homo sapiens GN=SUMF2 PE=1 SV=2
Q14315	Filamin-C OS=Homo sapiens GN=FLNC PE=1 SV=3
P49773	Histidine triad nucleotide-binding protein 1 OS=Homo sapiens GN=HINT1 PE=1 SV=2
P69905	Hemoglobin subunit alpha OS=Homo sapiens GN=HBA1 PE=1 SV=2
P38646	Stress-70 protein, mitochondrial OS=Homo sapiens GN=HSPA9 PE=1 SV=2
P27816	Microtubule-associated protein 4 OS=Homo sapiens GN=MAP4 PE=1 SV=3
P22392-2	Isoform 3 of Nucleoside diphosphate kinase B OS=Homo sapiens GN=NME2
Q13409	Cytoplasmic dynein 1 intermediate chain 2 OS=Homo sapiens GN=DYNC1I2 PE=1 SV=3
P47756-2	Isoform 2 of F-actin-capping protein subunit beta OS=Homo sapiens GN=CAPZB
P24534	Elongation factor 1-beta OS=Homo sapiens GN=EEF1B2 PE=1 SV=3
Q99988	Growth/differentiation factor 15 OS=Homo sapiens GN=GDF15 PE=1 SV=3
P0C0S8	Histone H2A type 1 OS=Homo sapiens GN=HIST1H2AG PE=1 SV=2
P19022	Cadherin-2 OS=Homo sapiens GN=CDH2 PE=1 SV=4
P09871	Complement C1s subcomponent OS=Homo sapiens GN=C1S PE=1 SV=1
P21589	5'-nucleotidase OS=Homo sapiens GN=NT5E PE=1 SV=1
O43505	Beta-1,4-glucuronyltransferase 1 OS=Homo sapiens GN=B4GAT1 PE=1 SV=1
P52799	Ephrin-B2 OS=Homo sapiens GN=EFNB2 PE=1 SV=1
Q04917	14-3-3 protein eta OS=Homo sapiens GN=YWHAH PE=1 SV=4
P25786-2	Isoform Long of Proteasome subunit alpha type-1 OS=Homo sapiens GN=PSMA1
P02771	Alpha-fetoprotein OS=Homo sapiens GN=AFP PE=1 SV=1
Q9UNW1	Multiple inositol polyphosphate phosphatase 1 OS=Homo sapiens GN=MINPP1 PE=1 SV=1
Q9Y617	Phosphoserine aminotransferase OS=Homo sapiens GN=PSAT1 PE=1 SV=2
P63313	Thymosin beta-10 OS=Homo sapiens GN=TMSB10 PE=1 SV=2
P36955	Pigment epithelium-derived factor OS=Homo sapiens GN=SERPINF1 PE=1 SV=4
P33908	Mannosyl-oligosaccharide 1,2-alpha-mannosidase IA OS=Homo sapiens GN=MAN1A1 PE=1 SV=3
P21291	Cysteine and glycine-rich protein 1 OS=Homo sapiens GN=CSRP1 PE=1 SV=3
P63220	40S ribosomal protein S21 OS=Homo sapiens GN=RPS21 PE=1 SV=1
P43251-2	Isoform 2 of Biotinidase OS=Homo sapiens GN=BTD
Q86UD1	Out at first protein homolog OS=Homo sapiens GN=OAF PE=2 SV=1
P50281	Matrix metalloproteinase-14 OS=Homo sapiens GN=MMP14 PE=1 SV=3
Q9Y6N7-2	Isoform 2 of Roundabout homolog 1 OS=Homo sapiens GN=ROBO1
Q14247	Src substrate cortactin OS=Homo sapiens GN=CTTN PE=1 SV=2
Q9BQT9-2	Isoform 2 of Calsyntenin-3 OS=Homo sapiens GN=CLSTN3
P04264	Keratin, type II cytoskeletal 1 OS=Homo sapiens GN=KRT1 PE=1 SV=6
P13693	Translationally-controlled tumor protein OS=Homo sapiens GN=TPT1 PE=1 SV=1
Q92820	Gamma-glutamyl hydrolase OS=Homo sapiens GN=GGH PE=1 SV=2
O60664	Perilipin-3 OS=Homo sapiens GN=PLIN3 PE=1 SV=3
O15240	Neurosecretory protein VGF OS=Homo sapiens GN=VGF PE=1 SV=2
O15031	Plexin-B2 OS=Homo sapiens GN=PLXNB2 PE=1 SV=3
Q99798	Aconitate hydratase, mitochondrial OS=Homo sapiens GN=ACO2 PE=1 SV=2
P13797	Plastin-3 OS=Homo sapiens GN=PLS3 PE=1 SV=4
P07996	Thrombospondin-1 OS=Homo sapiens GN=THBS1 PE=1 SV=2
O60687	Sushi repeat-containing protein SRPX2 OS=Homo sapiens GN=SRPX2 PE=1 SV=1
P08581	Hepatocyte growth factor receptor OS=Homo sapiens GN=MET PE=1 SV=4
Q14103	Heterogeneous nuclear ribonucleoprotein D0 OS=Homo sapiens GN=HNRNPD PE=1 SV=1
Q15843	NEDD8 OS=Homo sapiens GN=NEDD8 PE=1 SV=1
P60983	Glia maturation factor beta OS=Homo sapiens GN=GMFB PE=1 SV=2
P41250	Glycine--tRNA ligase OS=Homo sapiens GN=GARS PE=1 SV=3
P46108	Adapter molecule crk OS=Homo sapiens GN=CRK PE=1 SV=2
O00244	Copper transport protein ATOX1 OS=Homo sapiens GN=ATOX1 PE=1 SV=1
P07686	Beta-hexosaminidase subunit beta OS=Homo sapiens GN=HEXB PE=1 SV=3
P55145	Mesencephalic astrocyte-derived neurotrophic factor OS=Homo sapiens GN=MANF PE=1 SV=3
P61981	14-3-3 protein gamma OS=Homo sapiens GN=YWHAG PE=1 SV=2
O75390	Citrate synthase, mitochondrial OS=Homo sapiens GN=CS PE=1 SV=2
P29692-2	Isoform 2 of Elongation factor 1-delta OS=Homo sapiens GN=EEF1D
P02786	Transferrin receptor protein 1 OS=Homo sapiens GN=TFRC PE=1 SV=2
P49788	Retinoic acid receptor responder protein 1 OS=Homo sapiens GN=RARRES1 PE=1 SV=2
Q13219	Pappalysin-1 OS=Homo sapiens GN=PAPPA PE=1 SV=3
Q02388	Collagen alpha-1(VII) chain OS=Homo sapiens GN=COL7A1 PE=1 SV=2
P63241-2	Isoform 2 of Eukaryotic translation initiation factor 5A-1 OS=Homo sapiens GN=EIF5A
P09651	Heterogeneous nuclear ribonucleoprotein A1 OS=Homo sapiens GN=HNRNPA1 PE=1 SV=5
P50454	Serpin H1 OS=Homo sapiens GN=SERPINH1 PE=1 SV=2
P09525	Annexin A4 OS=Homo sapiens GN=ANXA4 PE=1 SV=4
Q05682	Caldesmon OS=Homo sapiens GN=CALD1 PE=1 SV=3
O43175	D-3-phosphoglycerate dehydrogenase OS=Homo sapiens GN=PHGDH PE=1 SV=4
P30041	Peroxiredoxin-6 OS=Homo sapiens GN=PRDX6 PE=1 SV=3
Q9H3K6	BolA-like protein 2 OS=Homo sapiens GN=BOLA2 PE=1 SV=1
Q8WWX9	Selenoprotein M OS=Homo sapiens GN=SELENOM PE=1 SV=3
Q9Y4L1	Hypoxia up-regulated protein 1 OS=Homo sapiens GN=HYOU1 PE=1 SV=1
Q14126	Desmoglein-2 OS=Homo sapiens GN=DSG2 PE=1 SV=2
P05452	Tetranectin OS=Homo sapiens GN=CLEC3B PE=1 SV=3
Q9NRN5	Olfactomedin-like protein 3 OS=Homo sapiens GN=OLFML3 PE=2 SV=1
P62857	40S ribosomal protein S28 OS=Homo sapiens GN=RPS28 PE=1 SV=1
P61970	Nuclear transport factor 2 OS=Homo sapiens GN=NUTF2 PE=1 SV=1
Q96CT7	Coiled-coil domain-containing protein 124 OS=Homo sapiens GN=CCDC124 PE=1 SV=1
P13674-2	Isoform 2 of Prolyl 4-hydroxylase subunit alpha-1 OS=Homo sapiens GN=P4HA1
P09429	Presente mobility group protein B1 OS=Homo sapiens GN=HMGB1 PE=1 SV=3
P30153	Serine/threonine-protein phosphatase 2A 65 kDa regulatory subunit A alpha isoform OS=Homo sapiens GN=PPP2R1A PE=1 SV=4
Q08397	Lysyl oxidase homolog 1 OS=Homo sapiens GN=LOXL1 PE=1 SV=2
O14818	Proteasome subunit alpha type-7 OS=Homo sapiens GN=PSMA7 PE=1 SV=1
P30084	Enoyl-CoA hydratase, mitochondrial OS=Homo sapiens GN=ECHS1 PE=1 SV=4
P52209	6-phosphogluconate dehydrogenase, decarboxylating OS=Homo sapiens GN=PGD PE=1 SV=3
P32929	Cystathionine gamma-lyase OS=Homo sapiens GN=CTH PE=1 SV=3
P30043	Flavin reductase (NADPH) OS=Homo sapiens GN=BLVRB PE=1 SV=3
P46821	Microtubule-associated protein 1B OS=Homo sapiens GN=MAP1B PE=1 SV=2
P23526	Adenosylhomocysteinase OS=Homo sapiens GN=AHCY PE=1 SV=4
P28300	Protein-lysine 6-oxidase OS=Homo sapiens GN=LOX PE=1 SV=2
P34096	Ribonuclease 4 OS=Homo sapiens GN=RNASE4 PE=1 SV=3
P39687	Acidic leucine-rich nuclear phosphoprotein 32 family member A OS=Homo sapiens GN=ANP32A PE=1 SV=1
P13489	Ribonuclease inhibitor OS=Homo sapiens GN=RNH1 PE=1 SV=2
Q6IBS0	Twinfilin-2 OS=Homo sapiens GN=TWF2 PE=1 SV=2
P09237	Matrilysin OS=Homo sapiens GN=MMP7 PE=1 SV=1
P40227	T-complex protein 1 subunit zeta OS=Homo sapiens GN=CCT6A PE=1 SV=3
Q00610	Clathrin heavy chain 1 OS=Homo sapiens GN=CLTC PE=1 SV=5
O43854	EGF-like repeat and discoidin I-like domain-containing protein 3 OS=Homo sapiens GN=EDIL3 PE=1 SV=1
Q96AY3	Peptidyl-prolyl cis-trans isomerase FKBP10 OS=Homo sapiens GN=FKBP10 PE=1 SV=1
O76061	Stanniocalcin-2 OS=Homo sapiens GN=STC2 PE=1 SV=1
P50502	Hsc70-interacting protein OS=Homo sapiens GN=ST13 PE=1 SV=2
Q07954	Prolow-density lipoprotein receptor-related protein 1 OS=Homo sapiens GN=LRP1 PE=1 SV=2
O00115	Deoxyribonuclease-2-alpha OS=Homo sapiens GN=DNASE2 PE=1 SV=2
Q08431	Lactadherin OS=Homo sapiens GN=MFGE8 PE=1 SV=2
Q14764	Major vault protein OS=Homo sapiens GN=MVP PE=1 SV=4
P78417	Glutathione S-transferase omega-1 OS=Homo sapiens GN=GSTO1 PE=1 SV=2
Q9UQ80	Proliferation-associated protein 2G4 OS=Homo sapiens GN=PA2G4 PE=1 SV=3
Q16394	Exostosin-1 OS=Homo sapiens GN=EXT1 PE=1 SV=2
P20618	Proteasome subunit beta type-1 OS=Homo sapiens GN=PSMB1 PE=1 SV=2
P55786	Puromycin-sensitive aminopeptidase OS=Homo sapiens GN=NPEPPS PE=1 SV=2
P13497	Bone morphogenetic protein 1 OS=Homo sapiens GN=BMP1 PE=1 SV=2
Q04837	Single-stranded DNA-binding protein, mitochondrial OS=Homo sapiens GN=SSBP1 PE=1 SV=1
P12111	Collagen alpha-3(VI) chain OS=Homo sapiens GN=COL6A3 PE=1 SV=5
P00505	Aspartate aminotransferase, mitochondrial OS=Homo sapiens GN=GOT2 PE=1 SV=3
Q9BS26	Endoplasmic reticulum resident protein 44 OS=Homo sapiens GN=ERP44 PE=1 SV=1
P13798	Acylamino-acid-releasing enzyme OS=Homo sapiens GN=APEH PE=1 SV=4
Q15365	Poly(rC)-binding protein 1 OS=Homo sapiens GN=PCBP1 PE=1 SV=2
P80723	Brain acid soluble protein 1 OS=Homo sapiens GN=BASP1 PE=1 SV=2
Q12805	EGF-containing fibulin-like extracellular matrix protein 1 OS=Homo sapiens GN=EFEMP1 PE=1 SV=2
P19883	Follistatin OS=Homo sapiens GN=FST PE=1 SV=2
P10253	Lysosomal alpha-glucosidase OS=Homo sapiens GN=GAA PE=1 SV=4
P22234	Multifunctional protein ADE2 OS=Homo sapiens GN=PAICS PE=1 SV=3
Q14019	Coactosin-like protein OS=Homo sapiens GN=COTL1 PE=1 SV=3
O00468-6	Isoform 6 of Agrin OS=Homo sapiens GN=AGRN
Q99729-2	Isoform 2 of Heterogeneous nuclear ribonucleoprotein A/B OS=Homo sapiens GN=HNRNPAB
O00339	Matrilin-2 OS=Homo sapiens GN=MATN2 PE=1 SV=4
P05023	Sodium/potassium-transporting ATPase subunit alpha-1 OS=Homo sapiens GN=ATP1A1 PE=1 SV=1
P06576	ATP synthase subunit beta, mitochondrial OS=Homo sapiens GN=ATP5B PE=1 SV=3
P08195-4	Isoform 4 of 4F2 cell-surface antigen heavy chain OS=Homo sapiens GN=SLC3A2
Q9HC38	Glyoxalase domain-containing protein 4 OS=Homo sapiens GN=GLOD4 PE=1 SV=1
Q9Y646	Carboxypeptidase Q OS=Homo sapiens GN=CPQ PE=1 SV=1
P52788	Spermine synthase OS=Homo sapiens GN=SMS PE=1 SV=2
Q92896-2	Isoform 2 of Golgi apparatus protein 1 OS=Homo sapiens GN=GLG1
Q04760	Lactoylglutathione lyase OS=Homo sapiens GN=GLO1 PE=1 SV=4
Q9BRA2	Thioredoxin domain-containing protein 17 OS=Homo sapiens GN=TXNDC17 PE=1 SV=1
Q8WUM4	Programmed cell death 6-interacting protein OS=Homo sapiens GN=PDCD6IP PE=1 SV=1
P00568	Adenylate kinase isoenzyme 1 OS=Homo sapiens GN=AK1 PE=1 SV=3
Q15056	Eukaryotic translation initiation factor 4H OS=Homo sapiens GN=EIF4H PE=1 SV=5
P07108-5	Isoform 5 of Acyl-CoA-binding protein OS=Homo sapiens GN=DBI
P54687-5	Isoform 5 of Branched-chain-amino-acid aminotransferase, cytosolic OS=Homo sapiens GN=BCAT1
Q15019-2	Isoform 2 of Septin-2 OS=Homo sapiens GN=SEPT2
Q9UKZ9	Procollagen C-endopeptidase enhancer 2 OS=Homo sapiens GN=PCOLCE2 PE=1 SV=1
Q16706	Alpha-mannosidase 2 OS=Homo sapiens GN=MAN2A1 PE=1 SV=2
P19367	Hexokinase-1 OS=Homo sapiens GN=HK1 PE=1 SV=3
P46940	Ras GTPase-activating-like protein IQGAP1 OS=Homo sapiens GN=IQGAP1 PE=1 SV=1
O75326	Semaphorin-7A OS=Homo sapiens GN=SEMA7A PE=1 SV=1
P01009	Alpha-1-antitrypsin OS=Homo sapiens GN=SERPINA1 PE=1 SV=3
O75369-8	Isoform 8 of Filamin-B OS=Homo sapiens GN=FLNB
P04179	Superoxide dismutase [Mn], mitochondrial OS=Homo sapiens GN=SOD2 PE=1 SV=2
P49368	T-complex protein 1 subunit gamma OS=Homo sapiens GN=CCT3 PE=1 SV=4
Q8N6G6	ADAMTS-like protein 1 OS=Homo sapiens GN=ADAMTSL1 PE=1 SV=4
P26641-2	Isoform 2 of Elongation factor 1-gamma OS=Homo sapiens GN=EEF1G
P54577	Tyrosine--tRNA ligase, cytoplasmic OS=Homo sapiens GN=YARS PE=1 SV=4
P15692-14	Isoform L-VEGF206 of Vascular endothelial growth factor A OS=Homo sapiens GN=VEGFA
P23588	Eukaryotic translation initiation factor 4B OS=Homo sapiens GN=EIF4B PE=1 SV=2
Q6YHK3	CD109 antigen OS=Homo sapiens GN=CD109 PE=1 SV=2
P29120	Neuroendocrine convertase 1 OS=Homo sapiens GN=PCSK1 PE=1 SV=2
Q9BWS9-2	Isoform 2 of Chitinase domain-containing protein 1 OS=Homo sapiens GN=CHID1
P34932	Heat shock 70 kDa protein 4 OS=Homo sapiens GN=HSPA4 PE=1 SV=4
P37837	Transaldolase OS=Homo sapiens GN=TALDO1 PE=1 SV=2
P24043	Laminin subunit alpha-2 OS=Homo sapiens GN=LAMA2 PE=1 SV=4
P78539	Sushi repeat-containing protein SRPX OS=Homo sapiens GN=SRPX PE=1 SV=1
Q12797	Aspartyl/asparaginyl beta-hydroxylase OS=Homo sapiens GN=ASPH PE=1 SV=3
O60565	Gremlin-1 OS=Homo sapiens GN=GREM1 PE=1 SV=1
O75144-2	Isoform 2 of ICOS ligand OS=Homo sapiens GN=ICOSLG
Q6UXH9-2	Isoform 2 of Inactive serine protease PAMR1 OS=Homo sapiens GN=PAMR1
Q9H488	GDP-fucose protein O-fucosyltransferase 1 OS=Homo sapiens GN=POFUT1 PE=1 SV=1
Q92597	Protein NDRG1 OS=Homo sapiens GN=NDRG1 PE=1 SV=1
P62826	GTP-binding nuclear protein Ran OS=Homo sapiens GN=RAN PE=1 SV=3
P63010-2	Isoform 2 of AP-2 complex subunit beta OS=Homo sapiens GN=AP2B1
sp-P12081	Histidine--tRNA ligase, cytoplasmic OS=Homo sapiens GN=HARS PE=1 SV=2
Q96TA1	Niban-like protein 1 OS=Homo sapiens GN=FAM129B PE=1 SV=3
O15511	Actin-related protein 2/3 complex subunit 5 OS=Homo sapiens GN=ARPC5 PE=1 SV=3
Q96CX2	BTB/POZ domain-containing protein KCTD12 OS=Homo sapiens GN=KCTD12 PE=1 SV=1
Q9BX68	Histidine triad nucleotide-binding protein 2, mitochondrial OS=Homo sapiens GN=HINT2 PE=1 SV=1
Q9H4M9	EH domain-containing protein 1 OS=Homo sapiens GN=EHD1 PE=1 SV=2
P35754	Glutaredoxin-1 OS=Homo sapiens GN=GLRX PE=1 SV=2
O00560	Syntenin-1 OS=Homo sapiens GN=SDCBP PE=1 SV=1
Q9NY33	Dipeptidyl peptidase 3 OS=Homo sapiens GN=DPP3 PE=1 SV=2
Q15691	Microtubule-associated protein RP/EB family member 1 OS=Homo sapiens GN=MAPRE1 PE=1 SV=3
P10600	Transforming growth factor beta-3 OS=Homo sapiens GN=TGFB3 PE=1 SV=1
Q04446	1,4-alpha-glucan-branching enzyme OS=Homo sapiens GN=GBE1 PE=1 SV=3
P15291	Beta-1,4-galactosyltransferase 1 OS=Homo sapiens GN=B4GALT1 PE=1 SV=5
P12107-2	Isoform B of Collagen alpha-1(XI) chain OS=Homo sapiens GN=COL11A1
Q15262-4	Isoform 4 of Receptor-type tyrosine-protein phosphatase kappa OS=Homo sapiens GN=PTPRK
Q14974	Importin subunit beta-1 OS=Homo sapiens GN=KPNB1 PE=1 SV=2
P50990	T-complex protein 1 subunit theta OS=Homo sapiens GN=CCT8 PE=1 SV=4
P04632	Calpain small subunit 1 OS=Homo sapiens GN=CAPNS1 PE=1 SV=1
Q99574	Neuroserpin OS=Homo sapiens GN=SERPINI1 PE=1 SV=1
Q9H2H8	Peptidyl-prolyl cis-trans isomerase-like 3 OS=Homo sapiens GN=PPIL3 PE=1 SV=1
Q96C90	Protein phosphatase 1 regulatory subunit 14B OS=Homo sapiens GN=PPP1R14B PE=1 SV=3
Q01082	Spectrin beta chain, non-erythrocytic 1 OS=Homo sapiens GN=SPTBN1 PE=1 SV=2
P56537	Eukaryotic translation initiation factor 6 OS=Homo sapiens GN=EIF6 PE=1 SV=1
Q15181	Inorganic pyrophosphatase OS=Homo sapiens GN=PPA1 PE=1 SV=2
P35556	Fibrillin-2 OS=Homo sapiens GN=FBN2 PE=1 SV=3
P32119	Peroxiredoxin-2 OS=Homo sapiens GN=PRDX2 PE=1 SV=5
Q9UL46	Proteasome activator complex subunit 2 OS=Homo sapiens GN=PSME2 PE=1 SV=4
P18827	Syndecan-1 OS=Homo sapiens GN=SDC1 PE=1 SV=3
P23470	Receptor-type tyrosine-protein phosphatase gamma OS=Homo sapiens GN=PTPRG PE=1 SV=4
Q9UHV9	Prefoldin subunit 2 OS=Homo sapiens GN=PFDN2 PE=1 SV=1
Q10471	Polypeptide N-acetylgalactosaminyltransferase 2 OS=Homo sapiens GN=GALNT2 PE=1 SV=1
P48745	Protein NOV homolog OS=Homo sapiens GN=NOV PE=1 SV=1
Q03405	Urokinase plasminogen activator surface receptor OS=Homo sapiens GN=PLAUR PE=1 SV=1
P04350	Tubulin beta-4A chain OS=Homo sapiens GN=TUBB4A PE=1 SV=2
Q15782	Chitinase-3-like protein 2 OS=Homo sapiens GN=CHI3L2 PE=1 SV=1
P60900	Proteasome subunit alpha type-6 OS=Homo sapiens GN=PSMA6 PE=1 SV=1
Q14914	Prostaglandin reductase 1 OS=Homo sapiens GN=PTGR1 PE=1 SV=2
P49746	Thrombospondin-3 OS=Homo sapiens GN=THBS3 PE=1 SV=1
Q9UBI6	Guanine nucleotide-binding protein G(I)/G(S)/G(O) subunit gamma-12 OS=Homo sapiens GN=GNG12 PE=1 SV=3
O15460	Prolyl 4-hydroxylase subunit alpha-2 OS=Homo sapiens GN=P4HA2 PE=1 SV=1
Q15819	Ubiquitin-conjugating enzyme E2 variant 2 OS=Homo sapiens GN=UBE2V2 PE=1 SV=4
P07910	Heterogeneous nuclear ribonucleoproteins C1/C2 OS=Homo sapiens GN=HNRNPC PE=1 SV=4
Q9BPX5	Actin-related protein 2/3 complex subunit 5-like protein OS=Homo sapiens GN=ARPC5L PE=1 SV=1
O95967	EGF-containing fibulin-like extracellular matrix protein 2 OS=Homo sapiens GN=EFEMP2 PE=1 SV=3
P25788	Proteasome subunit alpha type-3 OS=Homo sapiens GN=PSMA3 PE=1 SV=2
P11166	Solute carrier family 2, facilitated glucose transporter member 1 OS=Homo sapiens GN=SLC2A1 PE=1 SV=2
Q13509	Tubulin beta-3 chain OS=Homo sapiens GN=TUBB3 PE=1 SV=2
Q15904	V-type proton ATPase subunit S1 OS=Homo sapiens GN=ATP6AP1 PE=1 SV=2
P53041	Serine/threonine-protein phosphatase 5 OS=Homo sapiens GN=PPP5C PE=1 SV=1
P45877	Peptidyl-prolyl cis-trans isomerase C OS=Homo sapiens GN=PPIC PE=1 SV=1
P48637	Glutathione synthetase OS=Homo sapiens GN=GSS PE=1 SV=1
Q16543	Hsp90 co-chaperone Cdc37 OS=Homo sapiens GN=CDC37 PE=1 SV=1
P61978-2	Isoform 2 of Heterogeneous nuclear ribonucleoprotein K OS=Homo sapiens GN=HNRNPK
P55001	Microfibrillar-associated protein 2 OS=Homo sapiens GN=MFAP2 PE=2 SV=1
Q9Y2B0	Protein canopy homolog 2 OS=Homo sapiens GN=CNPY2 PE=1 SV=1
P08133	Annexin A6 OS=Homo sapiens GN=ANXA6 PE=1 SV=3
P20810-6	Isoform 6 of Calpastatin OS=Homo sapiens GN=CAST
P50897	Palmitoyl-protein thioesterase 1 OS=Homo sapiens GN=PPT1 PE=1 SV=1
Q92520	Protein FAM3C OS=Homo sapiens GN=FAM3C PE=1 SV=1
Q9UKY7	Protein CDV3 homolog OS=Homo sapiens GN=CDV3 PE=1 SV=1
P11717	Cation-independent mannose-6-phosphate receptor OS=Homo sapiens GN=IGF2R PE=1 SV=3
P61160	Actin-related protein 2 OS=Homo sapiens GN=ACTR2 PE=1 SV=1
P51693-2	Isoform 2 of Amyloid-like protein 1 OS=Homo sapiens GN=APLP1
P00367	Glutamate dehydrogenase 1, mitochondrial OS=Homo sapiens GN=GLUD1 PE=1 SV=2
P55060	Exportin-2 OS=Homo sapiens GN=CSE1L PE=1 SV=3
O43155	Leucine-rich repeat transmembrane protein FLRT2 OS=Homo sapiens GN=FLRT2 PE=1 SV=1
Q13011	Delta(3,5)-Delta(2,4)-dienoyl-CoA isomerase, mitochondrial OS=Homo sapiens GN=ECH1 PE=1 SV=2
P61224	Ras-related protein Rap-1b OS=Homo sapiens GN=RAP1B PE=1 SV=1
P02774-3	Isoform 3 of Vitamin D-binding protein OS=Homo sapiens GN=GC
O15230	Laminin subunit alpha-5 OS=Homo sapiens GN=LAMA5 PE=1 SV=8
P01892	HLA class I histocompatibility antigen, A-2 alpha chain OS=Homo sapiens GN=HLA-A PE=1 SV=1
P42330	Aldo-keto reductase family 1 member C3 OS=Homo sapiens GN=AKR1C3 PE=1 SV=4
Q12904-2	Isoform 2 of Aminoacyl tRNA synthase complex-interacting multifunctional protein 1 OS=Homo sapiens GN=AIMP1
Q13217	DnaJ homolog subfamily C member 3 OS=Homo sapiens GN=DNAJC3 PE=1 SV=1
Q9Y625	Glypican-6 OS=Homo sapiens GN=GPC6 PE=1 SV=1
P13987	CD59 glycoprotein OS=Homo sapiens GN=CD59 PE=1 SV=1
Q9BUF5	Tubulin beta-6 chain OS=Homo sapiens GN=TUBB6 PE=1 SV=1
Q9UKM7	Endoplasmic reticulum mannosyl-oligosaccharide 1,2-alpha-mannosidase OS=Homo sapiens GN=MAN1B1 PE=1 SV=2
P49588-2	Isoform 2 of Alanine--tRNA ligase, cytoplasmic OS=Homo sapiens GN=AARS
Q15149	Plectin OS=Homo sapiens GN=PLEC PE=1 SV=3
P0C0L5	Complement C4-B OS=Homo sapiens GN=C4B PE=1 SV=2
P53396	ATP-citrate synthase OS=Homo sapiens GN=ACLY PE=1 SV=3
P61158	Actin-related protein 3 OS=Homo sapiens GN=ACTR3 PE=1 SV=3
P16278	Beta-galactosidase OS=Homo sapiens GN=GLB1 PE=1 SV=2
Q8TB96	T-cell immunomodulatory protein OS=Homo sapiens GN=ITFG1 PE=1 SV=1
P31153	S-adenosylmethionine synthase isoform type-2 OS=Homo sapiens GN=MAT2A PE=1 SV=1
Q9UKU9	Angiopoietin-related protein 2 OS=Homo sapiens GN=ANGPTL2 PE=2 SV=1
Q01469	Fatty acid-binding protein, epidermal OS=Homo sapiens GN=FABP5 PE=1 SV=3
Q9UHI8	A disintegrin and metalloproteinase with thrombospondin motifs 1 OS=Homo sapiens GN=ADAMTS1 PE=1 SV=4
P12955	Xaa-Pro dipeptidase OS=Homo sapiens GN=PEPD PE=1 SV=3
P35613	Basigin OS=Homo sapiens GN=BSG PE=1 SV=2
Q16531	DNA damage-binding protein 1 OS=Homo sapiens GN=DDB1 PE=1 SV=1
Q8NHP8	Putative phospholipase B-like 2 OS=Homo sapiens GN=PLBD2 PE=1 SV=2
Q7Z7G0	Target of Nesh-SH3 OS=Homo sapiens GN=ABI3BP PE=1 SV=1
P68366	Tubulin alpha-4A chain OS=Homo sapiens GN=TUBA4A PE=1 SV=1
P17661	Desmin OS=Homo sapiens GN=DES PE=1 SV=3
P05387	60S acidic ribosomal protein P2 OS=Homo sapiens GN=RPLP2 PE=1 SV=1
P40189	Interleukin-6 receptor subunit beta OS=Homo sapiens GN=IL6ST PE=1 SV=2
P04899-4	Isoform sGi2 of Guanine nucleotide-binding protein G(i) subunit alpha-2 OS=Homo sapiens GN=GNAI2
P60903	Protein S100-A10 OS=Homo sapiens GN=S100A10 PE=1 SV=2
P22304	Iduronate 2-sulfatase OS=Homo sapiens GN=IDS PE=1 SV=1
Q92945	Far upstream element-binding protein 2 OS=Homo sapiens GN=KHSRP PE=1 SV=4
P11413-2	Isoform Long of Glucose-6-phosphate 1-dehydrogenase OS=Homo sapiens GN=G6PD
P58215	Lysyl oxidase homolog 3 OS=Homo sapiens GN=LOXL3 PE=1 SV=1
O15144	Actin-related protein 2/3 complex subunit 2 OS=Homo sapiens GN=ARPC2 PE=1 SV=1
P36871-2	Isoform 2 of Phosphoglucomutase-1 OS=Homo sapiens GN=PGM1
P10619	Lysosomal protective protein OS=Homo sapiens GN=CTSA PE=1 SV=2
P30048	Thioredoxin-dependent peroxide reductase, mitochondrial OS=Homo sapiens GN=PRDX3 PE=1 SV=3
Q9BXV9	EKC/KEOPS complex subunit GON7 OS=Homo sapiens GN=GON7 PE=1 SV=2
O75787	Renin receptor OS=Homo sapiens GN=ATP6AP2 PE=1 SV=2
P01130	Low-density lipoprotein receptor OS=Homo sapiens GN=LDLR PE=1 SV=1
Q9NRA1	Platelet-derived growth factor C OS=Homo sapiens GN=PDGFC PE=1 SV=2
Q99829	Copine-1 OS=Homo sapiens GN=CPNE1 PE=1 SV=1
Q9NYU2	UDP-glucose:glycoprotein glucosyltransferase 1 OS=Homo sapiens GN=UGGT1 PE=1 SV=3
Q9H008	Phospholysine phosphohistidine inorganic pyrophosphate phosphatase OS=Homo sapiens GN=LHPP PE=1 SV=2
Q8IYS5-7	Isoform 7 of Osteoclast-associated immunoglobulin-like receptor OS=Homo sapiens GN=OSCAR
P51858	Hepatoma-derived growth factor OS=Homo sapiens GN=HDGF PE=1 SV=1
P38606	V-type proton ATPase catalytic subunit A OS=Homo sapiens GN=ATP6V1A PE=1 SV=2
P26583	Presente mobility group protein B2 OS=Homo sapiens GN=HMGB2 PE=1 SV=2
P38159	RNA-binding motif protein, X chromosome OS=Homo sapiens GN=RBMX PE=1 SV=3
Q14703	Membrane-bound transcription factor site-1 protease OS=Homo sapiens GN=MBTPS1 PE=1 SV=1
Q13404-1	Isoform 1 of Ubiquitin-conjugating enzyme E2 variant 1 OS=Homo sapiens GN=UBE2V1
P14780	Matrix metalloproteinase-9 OS=Homo sapiens GN=MMP9 PE=1 SV=3
Q9HBR0	Putative sodium-coupled neutral amino acid transporter 10 OS=Homo sapiens GN=SLC38A10 PE=1 SV=2
P61088	Ubiquitin-conjugating enzyme E2 N OS=Homo sapiens GN=UBE2N PE=1 SV=1
Q9ULV4-3	Isoform 3 of Coronin-1C OS=Homo sapiens GN=CORO1C
P55268	Laminin subunit beta-2 OS=Homo sapiens GN=LAMB2 PE=1 SV=2
P99999	Cytochrome c OS=Homo sapiens GN=CYCS PE=1 SV=2
P14854	Cytochrome c oxidase subunit 6B1 OS=Homo sapiens GN=COX6B1 PE=1 SV=2
O00622	Protein CYR61 OS=Homo sapiens GN=CYR61 PE=1 SV=1
P08254	Stromelysin-1 OS=Homo sapiens GN=MMP3 PE=1 SV=2
Q9UBX1	Cathepsin F OS=Homo sapiens GN=CTSF PE=1 SV=1
P11279	Lysosome-associated membrane glycoprotein 1 OS=Homo sapiens GN=LAMP1 PE=1 SV=3
P09622	Dihydrolipoyl dehydrogenase, mitochondrial OS=Homo sapiens GN=DLD PE=1 SV=2
P61586	Transforming protein RhoA OS=Homo sapiens GN=RHOA PE=1 SV=1
P51148-2	Isoform 2 of Ras-related protein Rab-5C OS=Homo sapiens GN=RAB5C
Q68BL8	Olfactomedin-like protein 2B OS=Homo sapiens GN=OLFML2B PE=2 SV=2
Q16849	Receptor-type tyrosine-protein phosphatase-like N OS=Homo sapiens GN=PTPRN PE=1 SV=1
P08648	Integrin alpha-5 OS=Homo sapiens GN=ITGA5 PE=1 SV=2
P15311	Ezrin OS=Homo sapiens GN=EZR PE=1 SV=4
Q6UXD5	Seizure 6-like protein 2 OS=Homo sapiens GN=SEZ6L2 PE=1 SV=2
O60925	Prefoldin subunit 1 OS=Homo sapiens GN=PFDN1 PE=1 SV=2
O75083	WD repeat-containing protein 1 OS=Homo sapiens GN=WDR1 PE=1 SV=4
P43235	Cathepsin K OS=Homo sapiens GN=CTSK PE=1 SV=1
Q04828	Aldo-keto reductase family 1 member C1 OS=Homo sapiens GN=AKR1C1 PE=1 SV=1
Q15366-2	Isoform 2 of Poly(rC)-binding protein 2 OS=Homo sapiens GN=PCBP2
P06280	Alpha-galactosidase A OS=Homo sapiens GN=GLA PE=1 SV=1
P25787	Proteasome subunit alpha type-2 OS=Homo sapiens GN=PSMA2 PE=1 SV=2
O94856	Neurofascin OS=Homo sapiens GN=NFASC PE=1 SV=4
Q9Y266	Nuclear migration protein nudC OS=Homo sapiens GN=NUDC PE=1 SV=1
Q9UN70	Protocadherin gamma-C3 OS=Homo sapiens GN=PCDHGC3 PE=1 SV=1
O14964	Hepatocyte growth factor-regulated tyrosine kinase substrate OS=Homo sapiens GN=HGS PE=1 SV=1
O00151	PDZ and LIM domain protein 1 OS=Homo sapiens GN=PDLIM1 PE=1 SV=4
Q00688	Peptidyl-prolyl cis-trans isomerase FKBP3 OS=Homo sapiens GN=FKBP3 PE=1 SV=1
Q24JP5-2	Isoform 2 of Transmembrane protein 132A OS=Homo sapiens GN=TMEM132A
Q13561-2	Isoform 2 of Dynactin subunit 2 OS=Homo sapiens GN=DCTN2
Q9UMX5	Neudesin OS=Homo sapiens GN=NENF PE=1 SV=1
Q93063-3	Isoform 3 of Exostosin-2 OS=Homo sapiens GN=EXT2
O95433	Activator of 90 kDa heat shock protein ATPase homolog 1 OS=Homo sapiens GN=AHSA1 PE=1 SV=1
P09619	Platelet-derived growth factor receptor beta OS=Homo sapiens GN=PDGFRB PE=1 SV=1
Q9NPR2	Semaphorin-4B OS=Homo sapiens GN=SEMA4B PE=1 SV=3
P45974	Ubiquitin carboxyl-terminal hydrolase 5 OS=Homo sapiens GN=USP5 PE=1 SV=2
Q15942	Zyxin OS=Homo sapiens GN=ZYX PE=1 SV=1
P13500	C-C motif chemokine 2 OS=Homo sapiens GN=CCL2 PE=1 SV=1
O95782	AP-2 complex subunit alpha-1 OS=Homo sapiens GN=AP2A1 PE=1 SV=3
P49767	Vascular endothelial growth factor C OS=Homo sapiens GN=VEGFC PE=1 SV=1
P54709	Sodium/potassium-transporting ATPase subunit beta-3 OS=Homo sapiens GN=ATP1B3 PE=1 SV=1
Q9BZM5	NKG2D ligand 2 OS=Homo sapiens GN=ULBP2 PE=1 SV=1
Q9UJU6-3	Isoform 3 of Drebrin-like protein OS=Homo sapiens GN=DBNL
P39059	Collagen alpha-1(XV) chain OS=Homo sapiens GN=COL15A1 PE=1 SV=2
O14979	Heterogeneous nuclear ribonucleoprotein D-like OS=Homo sapiens GN=HNRNPDL PE=1 SV=3
O00764	Pyridoxal kinase OS=Homo sapiens GN=PDXK PE=1 SV=1
Q8TF66-2	Isoform 2 of Leucine-rich repeat-containing protein 15 OS=Homo sapiens GN=LRRC15
O00410-3	Isoform 3 of Importin-5 OS=Homo sapiens GN=IPO5
Q13185	Chromobox protein homolog 3 OS=Homo sapiens GN=CBX3 PE=1 SV=4
P61204	ADP-ribosylation factor 3 OS=Homo sapiens GN=ARF3 PE=1 SV=2
Q13332	Receptor-type tyrosine-protein phosphatase S OS=Homo sapiens GN=PTPRS PE=1 SV=3
Q99426	Tubulin-folding cofactor B OS=Homo sapiens GN=TBCB PE=1 SV=2
P06756	Integrin alpha-V OS=Homo sapiens GN=ITGAV PE=1 SV=2
Q4VC31	Coiled-coil domain-containing protein 58 OS=Homo sapiens GN=CCDC58 PE=1 SV=1
P00491	Purine nucleoside phosphorylase OS=Homo sapiens GN=PNP PE=1 SV=2
Q9NRX4	14 kDa phosphohistidine phosphatase OS=Homo sapiens GN=PHPT1 PE=1 SV=1
P35237	Serpin B6 OS=Homo sapiens GN=SERPINB6 PE=1 SV=3
O95084	Serine protease 23 OS=Homo sapiens GN=PRSS23 PE=1 SV=1
Q6UWP8	Suprabasin OS=Homo sapiens GN=SBSN PE=1 SV=2
Q16658	Fascin OS=Homo sapiens GN=FSCN1 PE=1 SV=3
Q92598	Heat shock protein 105 kDa OS=Homo sapiens GN=HSPH1 PE=1 SV=1
Q86UP2	Kinectin OS=Homo sapiens GN=KTN1 PE=1 SV=1
Q13813	Spectrin alpha chain, non-erythrocytic 1 OS=Homo sapiens GN=SPTAN1 PE=1 SV=3
Q86SR1	Polypeptide N-acetylgalactosaminyltransferase 10 OS=Homo sapiens GN=GALNT10 PE=1 SV=2
Q01105	Protein SET OS=Homo sapiens GN=SET PE=1 SV=3
Q13435	Splicing factor 3B subunit 2 OS=Homo sapiens GN=SF3B2 PE=1 SV=2
Q9ULA0	Aspartyl aminopeptidase OS=Homo sapiens GN=DNPEP PE=1 SV=1
Q9UKK9	ADP-sugar pyrophosphatase OS=Homo sapiens GN=NUDT5 PE=1 SV=1
P01019	Angiotensinogen OS=Homo sapiens GN=AGT PE=1 SV=1
Q86Y38	Xylosyltransferase 1 OS=Homo sapiens GN=XYLT1 PE=1 SV=1
P62805	Histone H4 OS=Homo sapiens GN=HIST1H4A PE=1 SV=2
Q562R1	Beta-actin-like protein 2 OS=Homo sapiens GN=ACTBL2 PE=1 SV=2
O75396	Vesicle-trafficking protein SEC22b OS=Homo sapiens GN=SEC22B PE=1 SV=4
Q14956	Transmembrane glycoprotein NMB OS=Homo sapiens GN=GPNMB PE=1 SV=2
P12268	Inosine-5'-monophosphate dehydrogenase 2 OS=Homo sapiens GN=IMPDH2 PE=1 SV=2
Q92859	Neogenin OS=Homo sapiens GN=NEO1 PE=1 SV=2
P35475	Alpha-L-iduronidase OS=Homo sapiens GN=IDUA PE=1 SV=2
P25789	Proteasome subunit alpha type-4 OS=Homo sapiens GN=PSMA4 PE=1 SV=1
P00749	Urokinase-type plasminogen activator OS=Homo sapiens GN=PLAU PE=1 SV=2
P49327	Fatty acid synthase OS=Homo sapiens GN=FASN PE=1 SV=3
P60842	Eukaryotic initiation factor 4A-I OS=Homo sapiens GN=EIF4A1 PE=1 SV=1
O15394	Neural cell adhesion molecule 2 OS=Homo sapiens GN=NCAM2 PE=1 SV=2
Q06323	Proteasome activator complex subunit 1 OS=Homo sapiens GN=PSME1 PE=1 SV=1
P31939	Bifunctional purine biosynthesis protein PURH OS=Homo sapiens GN=ATIC PE=1 SV=3
O75436	Vacuolar protein sorting-associated protein 26A OS=Homo sapiens GN=VPS26A PE=1 SV=2
O76076	WNT1-inducible-signaling pathway protein 2 OS=Homo sapiens GN=WISP2 PE=1 SV=1
Q14696	LDLR chaperone MESD OS=Homo sapiens GN=MESDC2 PE=1 SV=2
P00390	Glutathione reductase, mitochondrial OS=Homo sapiens GN=GSR PE=1 SV=2
P55072	Transitional endoplasmic reticulum ATPase OS=Homo sapiens GN=VCP PE=1 SV=4
Q9BY76	Angiopoietin-related protein 4 OS=Homo sapiens GN=ANGPTL4 PE=1 SV=2
Q99733-2	Isoform 2 of Nucleosome assembly protein 1-like 4 OS=Homo sapiens GN=NAP1L4
sp-P62979	Ubiquitin-40S ribosomal protein S27a OS=Homo sapiens GN=RPS27A PE=1 SV=2
Q96KP4	Cytosolic non-specific dipeptidase OS=Homo sapiens GN=CNDP2 PE=1 SV=2
Q86VZ4	Low-density lipoprotein receptor-related protein 11 OS=Homo sapiens GN=LRP11 PE=2 SV=2
O15400	Syntaxin-7 OS=Homo sapiens GN=STX7 PE=1 SV=4
O00754	Lysosomal alpha-mannosidase OS=Homo sapiens GN=MAN2B1 PE=1 SV=3
P16152	Carbonyl reductase [NADPH] 1 OS=Homo sapiens GN=CBR1 PE=1 SV=3
P25398	40S ribosomal protein S12 OS=Homo sapiens GN=RPS12 PE=1 SV=3
P55209	Nucleosome assembly protein 1-like 1 OS=Homo sapiens GN=NAP1L1 PE=1 SV=1
Q9NRV9	Heme-binding protein 1 OS=Homo sapiens GN=HEBP1 PE=1 SV=1
P00492	Hypoxanthine-guanine phosphoribosyltransferase OS=Homo sapiens GN=HPRT1 PE=1 SV=2
Q4LDE5	Sushi, von Willebrand factor type A, EGF and pentraxin domain-containing protein 1 OS=Homo sapiens GN=SVEP1 PE=1 SV=3
Q14767	Latent-transforming growth factor beta-binding protein 2 OS=Homo sapiens GN=LTBP2 PE=1 SV=3
P49189	4-trimethylaminobutyraldehyde dehydrogenase OS=Homo sapiens GN=ALDH9A1 PE=1 SV=3
Q96PD2-2	Isoform 2 of Discoidin, CUB and LCCL domain-containing protein 2 OS=Homo sapiens GN=DCBLD2
P28838	Cytosol aminopeptidase OS=Homo sapiens GN=LAP3 PE=1 SV=3
Q02952	A-kinase anchor protein 12 OS=Homo sapiens GN=AKAP12 PE=1 SV=4
Q8IVF2	Protein AHNAK2 OS=Homo sapiens GN=AHNAK2 PE=1 SV=2
P46926	Glucosamine-6-phosphate isomerase 1 OS=Homo sapiens GN=GNPDA1 PE=1 SV=1
P06703	Protein S100-A6 OS=Homo sapiens GN=S100A6 PE=1 SV=1
Q14204	Cytoplasmic dynein 1 heavy chain 1 OS=Homo sapiens GN=DYNC1H1 PE=1 SV=5
Q9NP84	Tumor necrosis factor receptor superfamily member 12A OS=Homo sapiens GN=TNFRSF12A PE=1 SV=1
P10606	Cytochrome c oxidase subunit 5B, mitochondrial OS=Homo sapiens GN=COX5B PE=1 SV=2
Q92823-5	Isoform 5 of Neuronal cell adhesion molecule OS=Homo sapiens GN=NRCAM
Q8WWI5	Choline transporter-like protein 1 OS=Homo sapiens GN=SLC44A1 PE=1 SV=1
Q5QNW6-2	Isoform 2 of Histone H2B type 2-F OS=Homo sapiens GN=HIST2H2BF
P55809	Succinyl-CoA:3-ketoacid coenzyme A transferase 1, mitochondrial OS=Homo sapiens GN=OXCT1 PE=1 SV=1
P33176	Kinesin-1 heavy chain OS=Homo sapiens GN=KIF5B PE=1 SV=1
O95965	Integrin beta-like protein 1 OS=Homo sapiens GN=ITGBL1 PE=2 SV=1
P17655	Calpain-2 catalytic subunit OS=Homo sapiens GN=CAPN2 PE=1 SV=6
Q9NS15	Latent-transforming growth factor beta-binding protein 3 OS=Homo sapiens GN=LTBP3 PE=1 SV=4
Q9UHL4	Dipeptidyl peptidase 2 OS=Homo sapiens GN=DPP7 PE=1 SV=3
Q9BT09	Protein canopy homolog 3 OS=Homo sapiens GN=CNPY3 PE=1 SV=1
Q13200	26S proteasome non-ATPase regulatory subunit 2 OS=Homo sapiens GN=PSMD2 PE=1 SV=3
Q01518	Adenylyl cyclase-associated protein 1 OS=Homo sapiens GN=CAP1 PE=1 SV=5
Q969P0	Immunoglobulin superfamily member 8 OS=Homo sapiens GN=IGSF8 PE=1 SV=1
P54802	Alpha-N-acetylglucosaminidase OS=Homo sapiens GN=NAGLU PE=1 SV=2
Q9UM47	Neurogenic locus notch homolog protein 3 OS=Homo sapiens GN=NOTCH3 PE=1 SV=2
Q7Z7M0	Multiple epidermal growth factor-like domains protein 8 OS=Homo sapiens GN=MEGF8 PE=1 SV=2
Q9NZP8	Complement C1r subcomponent-like protein OS=Homo sapiens GN=C1RL PE=1 SV=2
Q8NES3	Beta-1,3-N-acetylglucosaminyltransferase lunatic fringe OS=Homo sapiens GN=LFNG PE=1 SV=2
P11940	Polyadenylate-binding protein 1 OS=Homo sapiens GN=PABPC1 PE=1 SV=2
P60033	CD81 antigen OS=Homo sapiens GN=CD81 PE=1 SV=1
P04732	Metallothionein-1E OS=Homo sapiens GN=MT1E PE=1 SV=1
